# Supplementary material for: Single Cell Transcriptomic Analysis of Spinal Dmrt3 Neurons in Zebrafish and Mouse Identifies Distinct Subtypes and Reveal Novel Subpopulations Within the dI6 Domain
Source: Front Cell Neurosci. 2021 Dec 23;15:781197. doi: 10.3389/fncel.2021.781197 (PMC8733252; doi:10.3389/fncel.2021.781197)
Supplement: Supplementary Table 1 — Relates to Figure 3. Full excel list of genes including differentially expression statistics. [file Table_1.XLSX]

## Sheet: ZF1
	names	scores	logfoldchanges	pvals	pvals_adj
0	dacha	14.3548	7.01593	8.19338e-16	9.48897e-13
1	pcdh17	12.3141	5.92057	7.16619e-17	1.17373e-13
2	cox6b1	12.2839	6.10989	3.49537e-17	6.60572e-14
3	si:dkey-35i13.1	11.8764	5.48501	3.59504e-19	1.76646e-15
4	slc25a3b	11.749	5.12317	6.70776e-21	1.64796e-16
5	cycsb	11.7284	5.7102	2.2618e-20	1.85226e-16
6	eno1a	11.359	5.24731	1.51515e-20	1.85226e-16
7	pkma	11.2142	5.15825	6.73984e-18	1.50531e-14
8	ahcyl1	11.0695	4.85728	6.17297e-18	1.50531e-14
9	slc25a12	10.8525	6.07044	6.57955e-12	3.43929e-09
10	mdh2	10.6981	4.98696	1.96613e-18	8.05063e-15
11	inab	10.6098	5.1941	8.83994e-18	1.80983e-14
12	atp5a1	10.498	4.84958	2.93089e-18	1.02866e-14
13	pdhb	10.3727	4.81189	5.60295e-18	1.50531e-14
14	atp1b1b	10.2925	8.66583	2.83995e-08	7.42255e-06
15	si:ch73-119p20.1	10.2207	4.31285	4.34702e-17	7.6284e-14
16	pacsin1a	10.2206	3.82182	6.53346e-18	1.50531e-14
17	emc7	9.98701	4.92227	7.30034e-14	5.78564e-11
18	pgam1a	9.87962	7.5432	1.47802e-08	4.03467e-06
19	slc6a5	9.82638	2.93317	4.22412e-16	5.46201e-13
20	aldocb	9.82624	4.83011	5.24355e-16	6.44117e-13
21	ndufa4	9.82295	4.65522	1.01678e-16	1.46943e-13
22	tspan18a	9.80074	5.23277	1.00336e-14	1.02711e-11
23	pfn2l	9.76833	3.87669	7.83849e-17	1.2036e-13
24	atp5b	9.62179	4.23281	2.07249e-16	2.82872e-13
25	nkx1.2la	9.45455	8.49549	1.29686e-07	2.77055e-05
26	gapdhs	9.32475	3.58398	8.49712e-16	9.48897e-13
27	ndufab1b	9.19697	4.21793	5.26532e-14	4.87255e-11
28	calb2b	9.06197	5.00839	3.54696e-15	3.78877e-12
29	dynll2b	9.02982	4.63727	9.84695e-14	7.56e-11
30	ckmt1	8.87057	4.45733	5.55321e-14	4.87255e-11
31	vdac2	8.8686	5.07722	2.45164e-11	1.15831e-08
32	atp2b2	8.82653	3.36023	6.81896e-13	4.2956e-10
33	atp5g3b	8.78416	4.08744	3.06761e-13	2.21662e-10
34	ndufb9	8.74598	3.53516	2.07067e-14	2.03489e-11
35	atp6v1g1	8.56976	4.12184	6.53238e-14	5.34958e-11
36	cox5ab	8.49418	3.94557	3.52891e-12	1.92663e-09
37	atp1b2a	8.35865	2.77373	1.60899e-13	1.19787e-10
38	aldoaa	8.33072	3.95653	4.66526e-13	3.09773e-10
39	cox4i1	8.32011	4.06151	7.01941e-13	4.31132e-10
40	cox5aa	8.26108	3.90509	4.32397e-13	3.03518e-10
41	vdac1	8.15751	3.34866	4.56198e-13	3.09773e-10
42	bsg	8.14497	4.36083	6.07941e-10	2.16462e-07
43	atp1a3a	8.1309	2.39697	5.22869e-13	3.38048e-10
44	glra1	8.10669	3.24656	7.15345e-11	3.13832e-08
45	uqcrc1	8.09628	5.15852	1.99147e-09	6.27263e-07
46	actb2	8.05005	3.51248	9.21393e-13	5.52117e-10
47	cox6a1	8.03664	3.89993	4.85844e-10	1.8452e-07
48	vdac3	7.97743	3.07175	2.58761e-12	1.44483e-09
49	cotl1	7.96766	6.17967	6.3073e-08	1.4482e-05
50	ldhba	7.92281	4.72555	9.59696e-11	4.06514e-08
51	atp5g1	7.92265	3.96378	7.94346e-12	4.06573e-09
52	kcnab2a	7.90537	5.65974	1.82349e-07	3.86203e-05
53	tpi1b	7.86803	5.05172	5.09624e-09	1.50849e-06
54	dlst	7.77479	5.42533	1.27886e-07	2.77055e-05
55	nptnb	7.71702	4.12213	6.54591e-10	2.29743e-07
56	cplx1	7.70744	2.57128	4.82243e-12	2.57559e-09
57	atp5o	7.70325	3.4954	1.71845e-11	8.44377e-09
58	mt-nd4	7.68378	2.95403	8.31812e-12	4.1706e-09
59	atp5h	7.6554	3.79859	1.4069e-10	5.76077e-08
60	syn2a	7.64522	3.72472	3.1476e-11	1.45906e-08
61	mt-nd4l	7.49679	3.29971	2.30593e-11	1.11083e-08
62	clta	7.48144	3.24705	3.6165e-11	1.64537e-08
63	COX5B	7.36271	2.989	4.4668e-11	1.99528e-08
64	atp6v1h	7.35802	3.6801	2.06731e-10	8.19186e-08
65	atpif1b	7.30047	3.09741	1.02808e-10	4.28101e-08
66	pcbp4	7.28979	4.26029	1.94152e-07	4.00835e-05
67	phlda1	7.25737	4.21188	3.80697e-08	9.35296e-06
68	NDUFA13	7.21154	2.98641	2.8222e-10	1.10057e-07
69	si:dkeyp-123h10.2	7.19734	5.51145	2.6811e-07	5.06687e-05
70	ndrg3a	7.17578	4.04541	4.51085e-09	1.3515e-06
71	pclob	7.08323	2.17101	1.22848e-09	4.02416e-07
72	esrrb	7.07126	4.517	3.26285e-08	8.26409e-06
73	atp6v0a1b	7.03825	3.02148	1.4e-09	4.52567e-07
74	ndufb11	7.01975	2.83896	4.55021e-08	1.08533e-05
75	slc25a5	6.99646	2.33864	1.86142e-10	7.49693e-08
76	meis2a	6.93751	2.80098	4.96765e-10	1.84917e-07
77	nell2b	6.88269	4.79184	3.34985e-07	6.09623e-05
78	cox7a2a	6.86335	2.94613	6.02641e-10	2.16462e-07
79	idh2	6.85592	4.16561	3.43815e-08	8.61924e-06
80	mt-nd1	6.81735	3.02725	6.8903e-10	2.38424e-07
81	ndufb3	6.78613	3.00355	7.72969e-09	2.18279e-06
82	ENSDARG00000078272	6.77439	6.72825	7.5668e-06	0.000907561
83	ckbb	6.75917	2.27	9.6726e-10	3.30051e-07
84	uqcrc2b	6.74272	5.38689	9.82288e-07	0.00015982
85	cox8a	6.66899	3.20513	1.695e-08	4.52638e-06
86	atp5ib	6.64178	2.99434	3.77828e-09	1.175e-06
87	mllt11	6.63465	4.83724	8.37603e-07	0.000139988
88	prdx5	6.63287	4.29235	2.13778e-07	4.16833e-05
89	mt-atp8	6.63228	2.90358	1.93023e-09	6.15869e-07
90	map1b	6.62792	4.58956	2.17715e-06	0.00031606
91	cox6c	6.6249	3.15417	2.67054e-08	7.05483e-06
92	chchd10	6.61913	6.26295	6.47323e-06	0.000795172
93	nsfa	6.60756	3.0368	5.96502e-09	1.70405e-06
94	glrba	6.57426	7.71717	1.01672e-05	0.0011618
95	ndufs2	6.48827	5.35816	1.6079e-06	0.000244236
96	atp5l	6.46594	3.0745	3.70627e-08	9.19755e-06
97	prmt3	6.45021	6.02583	7.26336e-06	0.000883397
98	mt-atp6	6.37776	2.34744	8.84002e-09	2.46797e-06
99	syt1a	6.37046	2.94751	2.03332e-07	4.0988e-05
100	gpia	6.29151	5.5048	4.51192e-06	0.000583415
101	gnb2l1	6.25958	3.2003	3.01292e-08	7.71056e-06
102	nr2f5	6.24574	6.73194	1.71593e-05	0.00182498
103	got2b	6.22025	4.57369	1.27243e-06	0.000201684
104	cox7c	6.21123	2.47501	1.31551e-08	3.63139e-06
105	uqcrq	6.19015	2.93392	5.14064e-07	8.95711e-05
106	gria2a	6.18494	2.71337	2.15542e-07	4.16964e-05
107	atp6v0cb	6.1761	2.3508	1.62789e-08	4.39494e-06
108	cadpsb	6.13304	2.57049	8.1682e-08	1.85811e-05
109	ndufb10	6.08498	3.47319	2.06043e-07	4.1155e-05
110	dmrt2a	6.05299	5.45995	3.50476e-06	0.000473104
111	vsnl1b	5.96841	2.65263	2.91495e-08	7.53836e-06
112	ndufa8	5.95186	4.0766	2.53741e-06	0.000358271
113	ldha	5.92341	5.48069	8.37293e-06	0.000985684
114	chchd6b	5.82214	4.77062	1.4169e-05	0.00155404
115	atp5j	5.80438	2.70101	1.25758e-06	0.000200624
116	mpc2	5.78122	5.64426	2.11449e-05	0.00219193
117	si:ch211-106h4.9	5.77439	5.92889	4.07035e-05	0.00374533
118	morn4	5.76294	6.07182	4.2144e-05	0.00377881
119	atp5g3a	5.75742	4.40628	9.00979e-06	0.00103921
120	ywhae1	5.74442	2.09044	1.11269e-07	2.48514e-05
121	oaz1b	5.7405	2.33127	1.02479e-07	2.30982e-05
122	ppp2r2ca	5.70205	4.05019	8.16646e-06	0.000969244
123	slc32a1	5.69593	1.59853	3.70699e-07	6.69657e-05
124	ek1	5.60601	5.31296	4.62981e-05	0.00406232
125	abhd3	5.60349	4.18789	3.37926e-05	0.00326857
126	atp5e	5.59205	2.22524	1.47463e-06	0.000230757
127	ndufs3	5.58082	4.23059	8.56112e-06	0.000996823
128	dnm1a	5.57279	2.28815	1.61048e-06	0.000244236
129	mt-nd2	5.52931	2.82185	6.00862e-07	0.000101807
130	zfhx4	5.52916	1.67707	2.03539e-07	4.0988e-05
131	ADCY9 (1 of many)	5.52834	4.82807	4.15149e-05	0.00377755
132	atp5f1	5.48326	3.80222	1.1299e-05	0.00127893
133	robo2	5.47066	4.50217	2.35077e-05	0.00239642
134	cox6b2	5.4349	2.84614	2.4117e-06	0.000342489
135	tpbgl	5.42515	8.17705	0.000110243	0.00843754
136	slc25a11	5.42265	5.30638	4.17627e-05	0.00377881
137	pygmb	5.41665	4.15985	2.75753e-05	0.002755
138	atp5d	5.40118	3.96762	1.73104e-05	0.00183311
139	uqcrfs1	5.38449	3.76094	1.57615e-05	0.0017134
140	pcbp3	5.33804	3.89972	2.33634e-05	0.00239642
141	myl12.1	5.33386	4.4615	3.44849e-05	0.00328382
142	ndufa11	5.28581	4.5515	2.75859e-05	0.002755
143	ptprfb	5.26168	4.28806	8.77009e-05	0.00695044
144	uqcrh	5.22225	3.95244	2.34439e-05	0.00239642
145	cox7b	5.20443	2.07375	2.21755e-06	0.000318601
146	opcml	5.17201	4.5591	5.8551e-05	0.00496028
147	hspa8	5.12144	2.63058	2.72142e-06	0.000378511
148	mt-nd5	5.11416	2.3564	3.57116e-06	0.000479433
149	mt-nd3	5.09285	2.41098	5.13124e-06	0.000653183
150	BX247868.1	5.07752	3.2354	3.7192e-05	0.00350552
151	ywhag2	5.06428	2.24141	2.01437e-06	0.000294578
152	atp6v1e1b	5.05914	2.69274	3.93605e-06	0.000517117
153	robo2-1	5.05741	2.07508	5.66519e-06	0.000710114
154	prkag2a	5.04875	4.64892	0.00012343	0.00924522
155	atp5j2	5.03111	2.43865	1.26951e-05	0.00142417
156	fam19a5a	5.0245	4.36133	0.000100016	0.00780064
157	syt2a	4.99538	1.92185	2.30768e-06	0.000329623
158	cdc42	4.94941	3.47132	4.88886e-05	0.00424415
159	apc	4.93844	1.94596	6.0874e-06	0.000759164
160	snrpg	4.9337	3.91353	8.58552e-05	0.00684678
161	mpc1	4.93107	3.5966	4.79052e-05	0.00418838
162	ldhbb	4.91758	5.14702	0.000169438	0.0118936
163	atp2b4	4.87855	1.94465	6.12068e-06	0.00075946
164	ndufv2	4.87475	2.96551	6.72184e-05	0.00561871
165	anp32e	4.85767	3.09383	3.3752e-05	0.00326857
166	sdhb	4.79295	3.98641	0.000132911	0.00986513
167	pabpc1b	4.7388	3.9362	0.00015646	0.0111418
168	mt-cyb	4.73451	1.64807	9.08455e-06	0.00104294
169	csmd2	4.70707	3.01352	0.00013678	0.0100311
170	nsmfa	4.70409	4.97977	0.000274803	0.0172669
171	uqcrc2a	4.70213	3.68706	0.000201341	0.0135894
172	syn1	4.70134	3.94156	0.000196574	0.0133042
173	purba	4.70029	4.37908	0.000223547	0.0147637
174	ppiab	4.6974	1.73896	7.34073e-06	0.000888409
175	limk1a	4.68756	1.73385	0.000140473	0.0102712
176	CABZ01084963.1	4.67345	3.27868	0.000219208	0.0145161
177	cyc1	4.65293	4.1624	0.000157024	0.0111496
178	USMG5	4.65143	3.07639	0.000217741	0.014458
179	cplx2l	4.65044	1.9194	1.39541e-05	0.00154426
180	pdha1a	4.63736	4.6463	0.000212026	0.0141439
181	gnao1a	4.63733	2.12565	3.44641e-05	0.00328382
182	cdr2l	4.59715	3.37022	9.3354e-05	0.00730421
183	eef1a1l2	4.58831	2.14521	2.65197e-05	0.00268121
184	pabpn1	4.54452	2.09823	7.22029e-05	0.00589329
185	dmrt3a	4.53338	2.03094	1.71309e-05	0.00182498
186	znf503	4.52978	4.42343	0.000258859	0.0165023
187	tal2	4.4957	5.96675	0.000473493	0.0261999
188	ctnnd2a	4.48797	3.10017	0.00032951	0.0196968
189	rnasekb	4.46843	2.33101	5.03744e-05	0.00434245
190	zgc:65894	4.44734	2.64379	6.72836e-05	0.00561871
191	pgk1	4.44507	4.29044	0.000277276	0.0173336
192	atpv0e2	4.43478	2.11098	4.41072e-05	0.00394046
193	cltcb	4.42514	2.97775	0.000244569	0.0157705
194	tuba1a	4.4225	1.73887	3.79105e-05	0.00355491
195	ppiaa	4.42189	2.36202	7.74937e-05	0.00628339
196	CABZ01032982.1	4.36584	1.93671	0.000212435	0.0141439
197	ccni	4.36339	1.89535	4.94937e-05	0.00428155
198	ptprsa	4.36099	2.62761	0.000309939	0.018848
199	mtch2	4.33317	4.37201	0.000413715	0.0237766
200	atp5c1	4.32825	3.68973	0.000253539	0.0162212
201	mrpl11	4.30993	3.98537	0.000526554	0.0281226
202	mdh1aa	4.29466	3.32652	0.000281028	0.0174351
203	fut8b	4.27589	3.57181	0.000645642	0.0327054
204	znf385a	4.27563	3.1824	0.000316205	0.0190873
205	hsd17b10	4.27365	6.43176	0.000809189	0.0389044
206	rcan3	4.27003	2.52599	0.00013164	0.0098004
207	cs	4.23671	3.28508	0.000346948	0.0205889
208	lrrn3b	4.23082	4.00195	0.0004489	0.0251794
209	ndufs6	4.21933	2.85859	0.000289603	0.0179218
210	golga7ba	4.21857	2.35196	0.000226059	0.0148896
211	hsbp1a	4.21817	3.11909	0.000311857	0.0189178
212	glud1b	4.20712	4.59849	0.000682165	0.0341333
213	kcnd2	4.20335	4.27598	0.000728518	0.0358885
214	fh	4.19351	2.64117	0.000619891	0.0320481
215	ywhaqb	4.18424	1.57011	6.81527e-05	0.00561871
216	calm1b	4.18189	1.86905	7.26051e-05	0.0059065
217	cst3	4.17686	4.74043	0.000812899	0.0390065
218	hs6st1a	4.155	3.76613	0.000524703	0.0281223
219	tmem59l	4.13113	1.73591	0.000100426	0.00780784
220	b3glcta	4.1299	4.93487	0.00094275	0.0436236
221	gng3	4.11178	1.31794	8.07982e-05	0.00650836
222	atp1a3b	4.08714	4.49445	0.000878147	0.0416079
223	calm3b	4.08598	1.54616	8.11313e-05	0.00651384
224	smndc1	4.07687	3.24809	0.000537196	0.0285127
225	ppp3ccb	4.07614	2.46541	0.000386878	0.022417
226	cxcl14	4.06755	5.8297	0.00117635	0.0501452
227	zfr	4.05825	1.54121	0.000146534	0.0105573
228	tuba2	4.04698	1.95908	0.000228506	0.0149307
229	cfl1	4.02074	1.52222	0.000151051	0.0108193
230	nrg2b	4.01667	3.28504	0.000887437	0.041928
231	faxca	3.99965	4.83716	0.00112362	0.0491193
232	ndufa9a	3.98056	4.09281	0.000959009	0.0442875
233	ank2a	3.97282	3.24548	0.00111391	0.0488689
234	c1qbp	3.96583	4.53442	0.00119514	0.0505841
235	si:dkey-27m7.4	3.94898	4.79616	0.00130469	0.0535117
236	mrpl12	3.93793	4.72698	0.0013714	0.0549632
237	hk1	3.92972	3.76194	0.0011497	0.0497578
238	gjd1a	3.92879	2.48477	0.000485888	0.0265273
239	timm23a	3.92722	4.61671	0.00119759	0.0505841
240	ddt	3.92205	4.46831	0.00133391	0.0539756
241	ENSDARG00000061421	3.92125	4.06909	0.00139315	0.0551156
242	dyrk1aa	3.919	3.34199	0.00113136	0.0492822
243	kif5aa	3.91063	1.99188	0.000359862	0.0211004
244	dnajc5aa	3.90631	2.91809	0.000637737	0.0325061
245	CABZ01061884.1	3.89713	2.99091	0.000680541	0.0341333
246	sncgb	3.89492	1.1281	0.000171417	0.0119982
247	tnika	3.89407	2.65948	0.000941267	0.0436236
248	myl12.2	3.88038	3.69038	0.000980766	0.0449542
249	ca4a	3.8795	6.93073	0.00180264	0.0660019
250	mtpn	3.85688	4.11569	0.00149041	0.0579375
251	avpr2aa	3.85361	6.66747	0.00190784	0.068929
252	gsk3b	3.83337	2.6325	0.00114042	0.0495711
253	ENSDARG00000076364	3.82933	2.70477	0.00102608	0.0464248
254	ndufa7	3.82779	2.70645	0.00106874	0.0475668
255	tomm22	3.82562	4.23636	0.00138529	0.0550631
256	scamp5a	3.81785	3.96668	0.00134893	0.0544181
257	kif26ab	3.80987	3.33116	0.00141267	0.0555304
258	pvalb6	3.8063	4.57292	0.00138354	0.0550631
259	trioa	3.80501	3.97932	0.00192313	0.0692779
260	atp6v1ab	3.80375	3.55577	0.00117228	0.050088
261	hnrpdl	3.79471	3.2104	0.00103911	0.046802
262	zgc:193541	3.78091	2.80123	0.00104585	0.046802
263	aco2	3.77862	3.69143	0.00143527	0.0562173
264	rusc1	3.7723	2.68189	0.00125564	0.0523746
265	elovl6	3.76859	3.25607	0.0012583	0.0523966
266	ptenb	3.74115	2.97394	0.00129205	0.0532603
267	dazap1	3.73741	4.77419	0.00229249	0.078008
268	top1l	3.72976	2.24543	0.00130183	0.0534877
269	si:ch211-240g9.1	3.72102	3.14084	0.00122838	0.0515172
270	psmd7	3.71024	4.28879	0.00216841	0.0755654
271	vamp2	3.70665	1.45499	0.000358961	0.021098
272	ENSDARG00000037122	3.70241	1.77386	0.000978221	0.0449452
273	nme2b.1	3.70235	2.6044	0.00104493	0.046802
274	scn4ba	3.70193	4.34895	0.00194715	0.069734
275	snap25a	3.69842	0.865308	0.00041357	0.0237766
276	si:dkey-7j14.5	3.69525	1.66345	0.000414219	0.0237766
277	ndufb8	3.69111	2.71153	0.00112871	0.0492541
278	rab10	3.68947	3.5467	0.00148985	0.0579375
279	ndufab1a	3.67627	4.03119	0.00203529	0.0721546
280	rps3a	3.67263	2.32792	0.00101289	0.0462542
281	cntn5	3.66881	4.05698	0.00237845	0.0794439
282	eif5a2	3.64786	3.842	0.00229109	0.078008
283	nipblb	3.64502	2.8259	0.00193573	0.0695277
284	map6a	3.6393	3.36639	0.00201569	0.0717701
285	si:dkey-33c12.3	3.63799	4.11272	0.00224847	0.0771515
286	rab3ab	3.63227	3.25966	0.00172372	0.063586
287	amph	3.61899	1.94143	0.000927805	0.043253
288	CR847844.2	3.61776	3.60914	0.00257283	0.0840549
289	ube2ql1	3.60555	1.74931	0.000644938	0.0327054
290	clstn3	3.5973	1.69008	0.00102149	0.0463849
291	pbx1b	3.58522	5.67971	0.00318008	0.0947412
292	tpt1	3.58363	2.53736	0.00136813	0.0549632
293	pgam1b	3.58053	3.85665	0.00257756	0.0840975
294	cyp2aa3	3.57276	4.23838	0.00263479	0.0853977
295	gabbr1b	3.56179	2.88143	0.00227196	0.0778486
296	gdi2	3.55092	2.84126	0.00185829	0.0675363
297	klhl4	3.54442	4.03552	0.00285148	0.0900452
298	nat16	3.54216	2.86418	0.00256412	0.0838818
299	grin2ca	3.54066	5.90456	0.00353609	0.1009
300	cox10	3.5365	4.25302	0.00306032	0.0935148
301	ndufa3	3.52684	2.32959	0.00202891	0.0720321
302	sncb	3.52291	1.08323	0.000656873	0.0331377
303	mgst3a	3.52276	4.37489	0.00316178	0.0945
304	zmp:0000000924	3.5226	5.0763	0.00349698	0.100367
305	hsp70l	3.51707	1.41685	0.0011512	0.0497578
306	phb	3.51072	4.43215	0.00323691	0.0955664
307	mt-co1	3.51022	0.650179	0.00109093	0.0482052
308	tomm40l	3.50764	4.24988	0.00321111	0.0950996
309	foxn3	3.50175	2.38432	0.00199907	0.0712816
310	gpx4b	3.49133	3.07989	0.00217801	0.0756378
311	ywhah	3.47754	1.08851	0.000822505	0.0392433
312	uqcrb	3.47598	2.10002	0.00255103	0.0835648
313	ndufs1	3.47267	4.09373	0.00325576	0.0957933
314	CABZ01092282.1	3.46943	2.49289	0.00209945	0.0735797
315	CEP170B	3.46247	2.60334	0.00264081	0.08548
316	sbf1	3.45673	2.68199	0.00298749	0.0923673
317	GABRB2 (1 of many)	3.45497	5.12181	0.00389189	0.108163
318	tjp1b	3.45482	2.05262	0.00229064	0.078008
319	cadm2a	3.44765	4.71962	0.00367406	0.103752
320	mpped2a	3.436	3.44645	0.00311325	0.0944277
321	dldh	3.43412	3.8656	0.00313067	0.0945
322	psmc6	3.42916	4.2401	0.00342968	0.098897
323	BX284638.1	3.4262	3.36492	0.00330841	0.0971098
324	cdk5r2a	3.41679	2.61553	0.00220835	0.075987
325	sypb	3.41284	2.77007	0.0027378	0.087581
326	CABZ01112656.1	3.4058	4.20229	0.00402412	0.110587
327	clip3	3.40005	2.10526	0.00240457	0.0799396
328	tbca	3.38659	2.8805	0.00287191	0.0903421
329	stmn2a	3.37583	3.51086	0.00338039	0.0986157
330	dynlrb1	3.37518	2.57328	0.00297596	0.0923149
331	suclg1	3.3714	3.46107	0.00342576	0.098897
332	pdcd6	3.36787	4.3683	0.0041287	0.112082
333	zgc:123105	3.36274	2.87057	0.0033477	0.098029
334	dlat	3.36166	3.34393	0.0037152	0.104553
335	mapre1b	3.35218	3.17675	0.0037726	0.105684
336	phyhiplb	3.34479	3.51562	0.00396678	0.109501
337	psmc3	3.34056	4.34017	0.00443108	0.117183
338	timm10	3.3403	4.02213	0.00441273	0.116949
339	zgc:65873	3.33293	4.00111	0.00425217	0.114047
340	ndufb6	3.32291	3.0073	0.00371365	0.104553
341	hif1aa	3.31206	3.92122	0.00481039	0.123492
342	vapb	3.30503	3.08297	0.00407204	0.11157
343	ENSDARG00000082979	3.29881	3.84079	0.00504977	0.12668
344	capzb	3.29446	2.60739	0.00346177	0.0997055
345	pfn2	3.27716	1.92505	0.00292532	0.0914847
346	shank3a	3.26566	2.01196	0.00406645	0.11157
347	tnpo1	3.2633	3.28658	0.00516239	0.12824
348	glrbb	3.25897	3.38422	0.00470067	0.121901
349	nadl1.2	3.25138	2.40776	0.00419838	0.113223
350	mt-nd6	3.25124	2.10135	0.00301258	0.092632
351	mark2b	3.25101	3.17253	0.00515383	0.128157
352	coa7	3.2462	5.58082	0.0060875	0.142436
353	si:ch211-151p13.8	3.23801	4.70578	0.00592984	0.139812
354	AL935194.1	3.23323	3.2197	0.00553127	0.133752
355	romo1	3.22691	3.35589	0.0051976	0.128724
356	prdm8b	3.22533	3.28358	0.00465759	0.121191
357	atp1b3b	3.21575	2.50498	0.00376046	0.105464
358	pabpc1a	3.21492	2.24446	0.00394974	0.10928
359	ndst2a	3.20915	4.55243	0.00647173	0.147912
360	slc6a8	3.20687	2.63709	0.00528806	0.130177
361	cacng2a	3.19888	2.29687	0.00430797	0.115042
362	slc25a6	3.19765	3.40869	0.00598909	0.140669
363	ndufv3	3.19711	3.07666	0.0055682	0.134012
364	gspt1l	3.19702	4.36345	0.00648391	0.147912
365	si:ch211-235e9.8	3.19319	1.74665	0.00414992	0.112429
366	dscamb	3.1831	2.2349	0.00492156	0.124898
367	ca2	3.18192	3.50571	0.00612142	0.142906
368	got1	3.17986	2.84987	0.00524107	0.12954
369	nipsnap2	3.17538	2.65414	0.00433812	0.115585
370	fam78ba	3.15987	3.65435	0.0061747	0.143248
371	prdx2	3.14884	3.91872	0.00649009	0.147912
372	atp6v1aa	3.14126	2.87895	0.00516838	0.128259
373	lrfn5b	3.1387	3.01242	0.00613474	0.142996
374	gnb1a	3.1384	1.50778	0.00359147	0.102006
375	aplp1	3.13795	2.33153	0.00519408	0.128724
376	lin7b	3.13279	3.92246	0.00633809	0.14612
377	ddx5	3.12773	2.72416	0.00530937	0.130441
378	tuba1c	3.11955	1.00272	0.00239218	0.0797437
379	tmed4	3.11919	3.58269	0.00684375	0.152852
380	rab3aa	3.11291	3.5919	0.00690678	0.153597
381	cmasa	3.10797	4.23853	0.0075859	0.164401
382	dre-mir-124-2	3.10349	2.63339	0.00592915	0.139812
383	psmd12	3.09673	3.79388	0.0072345	0.15912
384	tmsb2	3.09578	2.8512	0.00639964	0.146941
385	canx	3.09501	2.74331	0.00634522	0.14612
386	ndufb5	3.09266	3.29742	0.00651538	0.148076
387	rgs7bpb	3.08617	3.34672	0.00685932	0.152922
388	ndufs5	3.08198	2.51466	0.00665556	0.150288
389	pgm1	3.08191	3.38422	0.00699556	0.154836
390	actr10	3.06851	3.12757	0.0070487	0.155871
391	atp6v1c1b	3.06622	4.46702	0.00815622	0.171427
392	oxct1a	3.05703	4.18011	0.00827214	0.172962
393	smdt1a	3.05609	3.04459	0.00765885	0.16549
394	gyg1a	3.05552	2.6503	0.00673722	0.151342
395	AC024175.9	3.05425	0.589538	0.00408746	0.11157
396	rab5c	3.05195	2.9804	0.00729028	0.16006
397	eno2	3.0433	2.29075	0.00582835	0.138751
398	SLITRK5 (1 of many)	3.04287	3.8369	0.00826871	0.172962
399	ndufs4	3.04151	3.42076	0.00770659	0.165503
400	si:dkey-172j4.3	3.03025	3.33013	0.00863985	0.177164
401	ptgesl	3.02296	4.53324	0.00919365	0.182595
402	chchd2	3.02018	3.63384	0.00852606	0.176024
403	b4galt6	3.0192	3.09159	0.00846319	0.175245
404	CABZ01093424.1	3.01674	3.92731	0.00941868	0.185415
405	kiaa1549la	3.01656	1.94025	0.00615102	0.143104
406	AC024175.2	3.01253	4.11276	0.00903536	0.181209
407	pax2b	3.01198	2.5791	0.00731445	0.160363
408	gdpd1	3.01029	4.83252	0.00947207	0.18587
409	uqcr10	3.00582	2.0924	0.00669478	0.150749
410	atp2b3b	3.00021	1.61932	0.00634773	0.14612
411	snrnp27	2.99514	2.7507	0.00728381	0.16006
412	agpat3	2.9936	3.12396	0.00877374	0.178882
413	zgc:158564	2.9917	2.47385	0.00805423	0.170291
414	immt	2.98448	3.74514	0.00941524	0.185415
415	zgc:194281	2.98342	3.36083	0.00887591	0.179624
416	ptmab	2.98267	0.586902	0.00495922	0.125245
417	them4	2.97877	4.91154	0.0100046	0.190932
418	dcun1d4	2.97563	3.86491	0.00981202	0.189514
419	synj1	2.97143	2.23375	0.00813468	0.171253
420	chchd6a	2.97093	3.34283	0.0091372	0.182175
421	capn1a	2.96674	3.84179	0.00974083	0.188837
422	ETFA	2.96567	3.61567	0.0098302	0.189567
423	ndufa6	2.9655	2.06505	0.00734496	0.160544
424	ywhaqa	2.96346	2.10674	0.00691402	0.153597
425	ppp1r14ba	2.96205	3.59657	0.0094626	0.185833
426	ndufa2	2.95764	2.58308	0.00862261	0.177131
427	si:ch211-86h15.1	2.9507	3.59847	0.00998121	0.190831
428	dhx15	2.94832	2.89643	0.00897575	0.180455
429	fam234b	2.9459	2.72969	0.00940432	0.185415
430	cadm2b	2.94378	4.87492	0.0108358	0.200785
431	ecsit	2.94319	4.44077	0.0107016	0.198878
432	acsl3b	2.93787	3.65895	0.0106224	0.197855
433	fundc2	2.93668	4.06531	0.0105832	0.197427
434	ddx3b	2.93469	2.67867	0.0096258	0.188136
435	fam69b	2.9318	3.56173	0.0105386	0.197203
436	vps28	2.92405	3.40467	0.00968307	0.18833
437	trhde.1	2.92371	2.51013	0.00995409	0.190461
438	idh1	2.92252	2.04888	0.009897	0.190237
439	cct7	2.9225	3.46328	0.0101726	0.192972
440	tspan31	2.911	3.61934	0.0106332	0.197906
441	actr3-1	2.90935	3.61226	0.0108891	0.200912
442	ndrg2	2.90673	1.80434	0.00831244	0.173458
443	ENSDARG00000045127	2.90592	2.82466	0.0100926	0.191916
444	dmxl2	2.8995	2.34679	0.0105396	0.197203
445	pou2f2a	2.89648	1.99488	0.00879609	0.178979
446	CR847844.1	2.89291	3.04581	0.011065	0.203325
447	tufm	2.8885	3.72873	0.011212	0.205258
448	pip4k2ab	2.88669	2.36925	0.00994805	0.190461
449	rps24	2.88653	1.79026	0.00943483	0.185584
450	vcp	2.88652	3.03708	0.0102869	0.194108
451	dnm3a	2.88651	1.2958	0.00935065	0.185114
452	ENSDARG00000077470	2.88067	3.54085	0.0116838	0.211064
453	snap91	2.8764	2.12639	0.00936815	0.185311
454	kif5ba	2.87611	2.61477	0.0108661	0.200876
455	atox1	2.87368	3.68971	0.0120424	0.214321
456	lrpprc	2.87076	3.43541	0.0119087	0.213611
457	ano3	2.86928	3.29457	0.0119204	0.213611
458	CR354372.2	2.86913	2.97723	0.0107269	0.199197
459	atp2b3a	2.86572	1.40484	0.00748759	0.162792
460	ppp2r1ba	2.86216	2.68512	0.0102208	0.19325
461	mtx2	2.86208	3.13496	0.0105812	0.197427
462	dhrsx	2.86104	3.48481	0.0122445	0.217043
463	eif4ebp2	2.85883	2.6048	0.0100838	0.191916
464	hdlbpa	2.85455	4.15352	0.0127667	0.223559
465	tmem30aa	2.85405	3.22617	0.0117115	0.211409
466	ywhabb	2.84035	2.74421	0.0101883	0.192972
467	diras1a	2.83977	2.38976	0.00952378	0.186736
468	psmc4	2.83821	2.75845	0.0108663	0.200876
469	cpe	2.83794	1.15337	0.00717026	0.157849
470	srpk1b	2.83348	3.94349	0.0132504	0.22909
471	ddost	2.82965	3.45669	0.0120345	0.214321
472	tubb2	2.82141	3.35306	0.0120086	0.214321
473	ndufc2	2.82135	2.53052	0.0111248	0.203836
474	AC024175.14	2.8135	3.55208	0.0131861	0.228528
475	klc2	2.81168	2.00417	0.0104875	0.196835
476	fam219ab	2.81099	1.90815	0.0104045	0.195717
477	ndufb7	2.79981	2.29625	0.0108928	0.200912
478	cyhr1	2.79974	2.91113	0.0122988	0.217693
479	gdi1	2.78737	2.3012	0.0109601	0.201849
480	hnrnpa0l	2.78556	1.5159	0.0083194	0.173458
481	ube2v1	2.78072	2.40738	0.0115841	0.209571
482	dynlt3	2.78068	3.08033	0.0134962	0.23187
483	sept7b	2.78014	2.80645	0.0130925	0.227801
484	pccb	2.78012	4.99989	0.0153316	0.246795
485	acadm	2.77246	3.62675	0.0142696	0.238982
486	AC024175.24	2.77131	4.00073	0.0147758	0.242817
487	hnrnpaba	2.7622	0.903793	0.00766649	0.165503
488	echs1	2.75935	3.74832	0.0147723	0.242817
489	hsp90ab1	2.75889	1.09551	0.00801814	0.169965
490	atp6v1c1a	2.75333	3.01034	0.013166	0.228528
491	FO904869.1	2.75292	2.63855	0.0137337	0.234972
492	NDUFC1	2.75275	2.6089	0.0131865	0.228528
493	rhoaa	2.7505	2.40159	0.0134146	0.231278
494	ndufaf1	2.74678	3.50424	0.0150409	0.244556
495	psma3	2.73702	3.45108	0.014849	0.243368
496	syne1b	2.73473	1.9559	0.0142773	0.238982
497	stxbp5a	2.73471	2.48337	0.014863	0.243368
498	ppt1	2.73091	2.3342	0.0148688	0.243368
499	gnao1b	2.72784	2.93042	0.0140248	0.237731
500	slirp	2.72764	2.79492	0.0142943	0.238982
501	tnfrsf21	2.72039	3.27487	0.0163454	0.255816
502	mrpl43	2.72038	3.98929	0.0163966	0.256254
503	arf6b	2.71692	3.46658	0.0156327	0.248907
504	tmem151a	2.71624	2.69038	0.0152591	0.246757
505	pou2f2a-1	2.71298	1.75692	0.0137655	0.235181
506	cops7a	2.70794	3.38252	0.0158409	0.251084
507	SNAP91 (1 of many)	2.70774	2.02933	0.0131901	0.228528
508	phb2b	2.70717	3.894	0.0166394	0.258405
509	spag1a	2.70559	3.08776	0.0153594	0.246795
510	grik4	2.70052	2.72864	0.0163477	0.255816
511	dalrd3	2.69874	3.73204	0.0168326	0.259799
512	nnt	2.69729	2.29962	0.0144125	0.239757
513	CABZ01081780.1	2.69546	3.33325	0.0164353	0.25637
514	max	2.69358	2.36249	0.0149122	0.243755
515	grid2	2.69185	2.61081	0.0157302	0.250136
516	arf2a	2.68822	2.36551	0.014259	0.238982
517	fabp3	2.68743	2.26663	0.0138741	0.236379
518	tnikb	2.68255	2.64347	0.0168157	0.259799
519	sucla2	2.6799	3.28695	0.0167459	0.25901
520	igsf9bb	2.67702	3.68339	0.0182417	0.273103
521	copa	2.67603	2.79527	0.0168455	0.259799
522	si:dkey-28e7.3	2.67117	4.08462	0.0183344	0.274156
523	ugp2b	2.66943	3.36718	0.0179069	0.270042
524	stx1b	2.66734	0.601959	0.00904404	0.181235
525	npepps	2.66466	2.94393	0.0172896	0.264339
526	agbl5	2.66374	2.66047	0.0169265	0.260721
527	edil3b	2.6616	2.71535	0.0174545	0.265598
528	tmem199	2.66109	3.77525	0.0182263	0.273051
529	ndufa9b	2.66088	2.43167	0.0171	0.262734
530	mia3	2.65588	2.68875	0.017871	0.269855
531	zgc:77784	2.65555	6.52078	0.0197089	0.286175
532	ap2m1b	2.65234	2.48688	0.0162756	0.255012
533	atp6v1d	2.65227	3.02063	0.0174967	0.265837
534	mrpl20	2.65077	3.10698	0.0179164	0.270042
535	acat1	2.64113	3.59514	0.0189683	0.278716
536	si:ch211-244c8.4	2.63517	2.3414	0.0167522	0.25901
537	mrpl32	2.63305	3.07353	0.0186823	0.276497
538	nptna	2.62999	2.42375	0.0159768	0.252749
539	gna11b	2.62823	2.64362	0.0173678	0.265027
540	syt11b	2.62157	2.88857	0.0181724	0.272677
541	nfyc	2.62048	2.8233	0.0183829	0.274715
542	cdh2	2.61824	1.39229	0.0137167	0.234972
543	eif4a2	2.61631	3.2813	0.0192455	0.282019
544	rps13	2.60105	1.81497	0.016141	0.2542
545	gabrb2	2.5978	3.49848	0.0207459	0.294782
546	cdh4	2.5918	2.5425	0.01959	0.285516
547	jmjd1cb	2.59131	1.64226	0.0169558	0.260846
548	IGLON5	2.59054	2.17601	0.0173994	0.265343
549	reln	2.58999	3.20857	0.0214503	0.299612
550	pitpnab	2.58653	2.35983	0.0189172	0.278183
551	PRMT8	2.58401	3.41155	0.0214783	0.299612
552	basp1	2.58107	1.85391	0.0171719	0.263346
553	nrxn1a	2.57944	0.941608	0.0135481	0.232599
554	PRKAR1B (1 of many)	2.57817	3.28198	0.0208717	0.295207
555	rgs7bpa	2.57559	2.80647	0.0200716	0.28905
556	tubb4b	2.57	2.1401	0.0175589	0.266453
557	mycbp2	2.56885	1.8671	0.0201256	0.289319
558	atp6v0d1	2.56788	2.81085	0.0197047	0.286175
559	tmem59	2.56775	3.27436	0.0209378	0.295462
560	gnb1b	2.56602	1.15778	0.0151387	0.245335
561	khsrp	2.56267	2.55161	0.021209	0.297071
562	CU855792.1	2.55844	3.93362	0.0230343	0.313522
563	pfkpa	2.55766	2.45932	0.0200236	0.288697
564	nkx6.2	2.55486	4.62724	0.0232833	0.315687
565	ilf2	2.55483	2.59268	0.0196981	0.286175
566	ndufs7	2.5513	2.70338	0.0208533	0.295207
567	rab11ba	2.55084	2.29581	0.0198166	0.286772
568	ociad1	2.55013	3.29593	0.0220817	0.305292
569	mrps6	2.54307	3.36993	0.0228632	0.312231
570	tmeff2b	2.5399	3.96864	0.0235137	0.317833
571	bcl7a	2.53388	2.60532	0.0207718	0.294782
572	usp32	2.53259	4.02607	0.0246208	0.327388
573	per1b	2.53188	2.07162	0.0210681	0.296158
574	slc24a4b	2.5317	3.1828	0.0232727	0.315687
575	zmp:0000000937	2.53052	4.29479	0.0244251	0.326128
576	laptm4a	2.53024	2.69381	0.0211401	0.296608
577	zgc:153426	2.5296	2.4677	0.0207617	0.294782
578	cdk13	2.52924	3.45831	0.0243727	0.325605
579	tpi1a	2.52732	3.74384	0.0237411	0.3196
580	apbb1	2.52519	2.27839	0.020718	0.294731
581	ahcyl2	2.52518	2.4155	0.0210715	0.296158
582	slc12a5b	2.52351	2.40145	0.0226176	0.309565
583	si:dkey-78l4.14	2.52003	3.62806	0.0239707	0.321679
584	ndufa10	2.51996	3.38945	0.0233008	0.315749
585	chkb	2.51718	3.97131	0.024749	0.328224
586	ybx1	2.51559	0.792894	0.0141031	0.237731
587	hic1	2.5142	3.76586	0.0248669	0.328752
588	fgf11a	2.5122	3.00192	0.0237815	0.319794
589	nat8l	2.51091	2.15665	0.0212729	0.297626
590	p4hb	2.50901	1.54807	0.0204055	0.291466
591	nedd8l	2.50732	3.1889	0.0252659	0.331058
592	meis3	2.50602	2.85758	0.0231823	0.314839
593	ccdc32	2.49974	3.35242	0.0243223	0.325286
594	atp2a2b	2.49697	3.7156	0.0258088	0.333897
595	tbkbp1	2.4922	2.40277	0.0237761	0.319794
596	lman2la	2.48998	3.17984	0.0248241	0.328682
597	lgi2b	2.48984	5.58782	0.0267698	0.338102
598	uqcc2	2.48558	3.37413	0.0253486	0.331434
599	myo18ab	2.48324	2.54789	0.0259761	0.334651
600	psmc1a	2.48159	2.8162	0.0246399	0.327394
601	nfasca	2.48067	2.22418	0.0246261	0.327388
602	brinp1	2.47928	2.58778	0.0248132	0.328682
603	vamp1	2.47785	1.86237	0.0209136	0.295408
604	actb1	2.47406	2.60902	0.0234598	0.317586
605	cyth4b	2.46805	2.2453	0.025706	0.333621
606	pdap1b	2.46791	2.88725	0.0257961	0.333897
607	pou3f2b	2.46712	2.07416	0.0239741	0.321679
608	pank4	2.46342	4.36476	0.0280042	0.344952
609	micu3a	2.46169	2.1643	0.0246064	0.327388
610	CT583672.1	2.45985	5.68083	0.0284118	0.34814
611	tollip	2.45913	3.07335	0.0265463	0.337572
612	SPTBN4	2.45747	2.25578	0.0262852	0.336624
613	ciapin1	2.45593	3.99493	0.0280112	0.344952
614	fam84a	2.45573	2.54922	0.02493	0.328936
615	si:dkey-27p18.5	2.45512	2.64718	0.0265247	0.337572
616	efna2a	2.45356	2.92816	0.026088	0.335527
617	ppm1bb	2.45255	2.38267	0.0253818	0.331677
618	FP102783.1	2.44654	3.95372	0.0285494	0.349046
619	phactr3a	2.44585	2.88856	0.026989	0.338897
620	mrpl19	2.44225	3.2157	0.0273874	0.341067
621	smg9	2.43742	3.40161	0.02799	0.344952
622	clip2	2.43621	2.49525	0.0271717	0.340416
623	si:zfos-169g10.3	2.4335	3.8001	0.0287326	0.350672
624	onecutl	2.43276	2.61902	0.0279663	0.344952
625	foxk2	2.43194	2.35757	0.0267855	0.338102
626	pafah1b1b	2.43055	2.49742	0.025902	0.334651
627	scrn2	2.42724	3.02589	0.0280649	0.345267
628	GRIK3	2.4265	2.72526	0.0286124	0.349553
629	tpgs2	2.42157	4.27181	0.0299296	0.359213
630	plcxd3	2.42137	5.2887	0.0304139	0.36167
631	pnpo	2.42011	3.31642	0.0290062	0.352435
632	flrt3	2.41795	2.53593	0.0271534	0.34036
633	parn	2.41607	3.41091	0.0297113	0.357642
634	ddb1	2.41593	2.76898	0.0286612	0.349974
635	gabrg2	2.4116	2.07546	0.0259379	0.334651
636	cab39l	2.41121	2.21562	0.0269046	0.338276
637	CABZ01072810.1	2.41084	3.03835	0.030319	0.36089
638	anxa13	2.40924	2.77516	0.0288949	0.351431
639	adprhl2	2.40911	3.40411	0.0297713	0.358189
640	BX901883.2	2.40746	1.95259	0.0272818	0.340752
641	mrps5	2.40518	3.24084	0.0299814	0.359309
642	hsp90aa1.2	2.40167	2.80395	0.0301264	0.359818
643	pcdh1g33	2.39303	2.02699	0.0291483	0.353288
644	gpr137bb	2.39197	3.44329	0.0311704	0.365709
645	etfdh	2.39192	3.9038	0.0317326	0.368782
646	cylda	2.39008	3.0451	0.0307898	0.364551
647	sdf4	2.3891	3.28639	0.0307868	0.364551
648	tmem74	2.38617	5.87556	0.0326071	0.373646
649	AC024175.10	2.38477	3.14851	0.0310978	0.365672
650	si:dkey-201i24.6	2.38117	1.97707	0.0262466	0.336624
651	CABZ01079826.1	2.37821	2.438	0.0300285	0.359523
652	mctp1a	2.378	2.9364	0.032141	0.371344
653	ptgr1	2.37741	3.72049	0.032143	0.371344
654	rbfox3b	2.3767	2.54392	0.0302765	0.360734
655	sod2	2.37625	3.28857	0.0312921	0.366502
656	brinp3a.1	2.37608	3.49518	0.0320222	0.370571
657	stau2	2.37596	1.78487	0.0269497	0.33867
658	hspe1	2.37574	2.35264	0.030565	0.362413
659	CU539058.1	2.37533	2.48663	0.0301134	0.359818
660	ppp2r2bb	2.37329	3.13464	0.0316967	0.368741
661	BX510915.1	2.37	2.34337	0.0299656	0.359309
662	ube2v2	2.36757	2.13642	0.0285568	0.349046
663	scarb2a	2.36431	3.80724	0.0332902	0.378996
664	stk40	2.36255	3.39696	0.0327442	0.373646
665	atp6v0b	2.36007	2.42308	0.0301893	0.360394
666	ralaa	2.35993	2.61007	0.0323908	0.373079
667	dbi	2.35915	3.06164	0.0326566	0.373646
668	lrfn5a	2.35763	2.75353	0.0328604	0.374798
669	tspan13b	2.35762	3.15212	0.0324878	0.373495
670	mrpl15	2.35391	2.99628	0.0327341	0.373646
671	hcn2a	2.35208	2.87031	0.0328774	0.374818
672	pbx3b	2.34798	2.28601	0.0311524	0.365672
673	BX571839.3	2.34512	5.13203	0.0352518	0.390304
674	dnajc5ga	2.34488	3.16335	0.0337247	0.380835
675	ENSDARG00000077095	2.34485	2.21087	0.0324133	0.373163
676	ncam2	2.34414	2.14538	0.0305066	0.362071
677	eif3ba	2.3392	3.28544	0.0342016	0.383857
678	mrpl18	2.33828	4.38449	0.0353072	0.390391
679	psma1	2.33575	2.48597	0.0316515	0.368712
680	nav3	2.33559	2.51655	0.0334925	0.379891
681	epha4a	2.3338	3.40823	0.0350723	0.389714
682	mrpl13	2.33303	3.07187	0.0341304	0.383857
683	BX942846.1	2.33291	3.13528	0.0346929	0.386898
684	ahsa1b	2.33069	3.11508	0.0344091	0.384956
685	tmed2	2.3294	2.76738	0.0333393	0.37936
686	zgc:77086	2.32446	2.87924	0.0343897	0.384956
687	sms	2.31959	2.75066	0.0342664	0.384175
688	bpgm	2.31776	2.15983	0.0333756	0.37936
689	NXPH4	2.31712	4.84879	0.0370091	0.402318
690	taf7	2.31426	2.39276	0.0334592	0.379863
691	mrps2	2.31377	2.94923	0.0353338	0.3905
692	ppp2r5d	2.31159	2.73239	0.0361966	0.396509
693	cnrip1a	2.30993	2.78673	0.0344972	0.385766
694	ENSDARG00000019332	2.30981	1.51636	0.0316481	0.368712
695	pfdn6	2.30804	3.36754	0.0363799	0.398299
696	ccdc149b	2.30565	2.94836	0.0360397	0.395284
697	asna1	2.30539	2.47017	0.0352645	0.390304
698	si:dkey-105e17.1	2.30308	3.22286	0.0368321	0.401282
699	camk2d2	2.30205	1.54241	0.0316871	0.368741
700	smox	2.30196	2.12334	0.0337565	0.38095
701	calm3a-1	2.30139	1.95286	0.0325952	0.373646
702	idh3b	2.30028	3.31911	0.0366448	0.40016
703	nkap	2.29749	2.4413	0.0352204	0.390304
704	apcdd1l	2.29703	6.77075	0.0388217	0.411463
705	cluha	2.29619	3.14088	0.0372956	0.404041
706	syngr1a	2.29592	2.42583	0.035448	0.39141
707	scxa	2.28958	3.35399	0.0375838	0.405693
708	clptm1	2.28855	2.55389	0.0354854	0.391646
709	calr	2.28805	2.12742	0.0334784	0.379891
710	mrpl33	2.28687	2.62706	0.035836	0.3942
711	iqsec3a	2.28553	1.71426	0.0341784	0.383857
712	pex19	2.28493	3.00847	0.0372942	0.404041
713	CU929259.1	2.28404	2.51574	0.0376411	0.405955
714	sfxn3	2.28363	3.81402	0.0386158	0.409793
715	mical3b	2.28145	3.74172	0.038854	0.411503
716	zgc:91860	2.281	2.22589	0.0348826	0.388187
717	vps35	2.2799	2.47329	0.0366655	0.40016
718	hnrnpabb	2.27976	2.31505	0.035225	0.390304
719	HDGFL3	2.27861	2.98758	0.0376295	0.405955
720	magi2a	2.27488	2.82304	0.0384806	0.409793
721	ivns1abpa	2.27457	2.85587	0.0381698	0.409143
722	dock3	2.27345	2.7745	0.038859	0.411503
723	gnai1	2.27283	3.25265	0.0389154	0.411688
724	SLC16A7	2.27217	2.47735	0.0371813	0.403476
725	rsl24d1	2.27147	2.61143	0.0366392	0.40016
726	nicn1	2.27062	3.33414	0.0392571	0.413819
727	slc25a14	2.26923	2.41336	0.0379557	0.408273
728	ap3m2	2.2687	2.75368	0.0376834	0.406233
729	tomm6	2.26856	2.07474	0.0364091	0.398441
730	si:ch211-243j20.2	2.26552	2.53371	0.0381684	0.409143
731	mrps25	2.2637	2.07857	0.0379985	0.408554
732	plcd3b	2.26258	3.05793	0.0397038	0.4165
733	trim36	2.25438	2.22888	0.0386772	0.410109
734	fam173b	2.25348	7.6562	0.0421108	0.432269
735	mtbl	2.25261	2.06268	0.0364427	0.39863
736	txndc15	2.25091	2.986	0.0406094	0.423648
737	slc38a2	2.24792	2.48556	0.0399322	0.418129
738	stmn2b	2.24746	1.78793	0.0341475	0.383857
739	CABZ01053592.1	2.24666	3.61816	0.0414437	0.429457
740	tmbim4	2.2461	2.45525	0.0384561	0.409793
741	ap2m1a	2.24276	2.03968	0.0366331	0.40016
742	higd2a	2.24221	2.97541	0.0403288	0.421616
743	col4a6	2.23984	3.86359	0.0421405	0.432269
744	coq3	2.23717	3.45073	0.0418769	0.431027
745	get4	2.23211	3.02622	0.0414844	0.429457
746	apoob	2.23207	2.70037	0.0407567	0.425004
747	mid1ip1b	2.22909	2.55699	0.0405271	0.423149
748	cdh8	2.22648	1.79046	0.0380815	0.408731
749	rpl37	2.22506	3.86586	0.0433618	0.439941
750	selm	2.22495	2.93375	0.0417238	0.43016
751	mrpl38	2.22363	3.03748	0.0422219	0.432475
752	hnrnpd	2.22343	2.16006	0.0396883	0.4165
753	med19b	2.22303	2.47675	0.0419657	0.431443
754	ttc14	2.22209	2.72733	0.0427804	0.435569
755	arpc5lb	2.22186	2.92231	0.0422301	0.432475
756	cited2	2.21556	3.10586	0.04266	0.434884
757	CABZ01090118.1	2.21532	3.36911	0.0436772	0.441953
758	ube2l3b	2.21471	2.36593	0.0418844	0.431027
759	rtn4a	2.21168	2.5479	0.0421765	0.432287
760	tcf25	2.21075	2.97815	0.0439593	0.444076
761	AC024175.20	2.21051	2.90134	0.0428865	0.436469
762	atp5ia	2.20787	1.9402	0.0410506	0.426436
763	CABZ01078350.1	2.20007	2.33661	0.0411215	0.426816
764	acss2	2.1976	2.45737	0.0439351	0.444014
765	si:ch211-214k5.3-1	2.19636	5.39734	0.0465856	0.451148
766	htatsf1	2.19574	2.21128	0.0426186	0.434643
767	hspa4l	2.19535	2.8444	0.0442922	0.445729
768	PDZD4	2.19458	1.88485	0.0415713	0.429851
769	uri1	2.19306	2.39592	0.0433888	0.439941
770	si:dkeyp-27e10.3	2.19209	1.55955	0.0417136	0.43016
771	lyrm7	2.19195	2.70701	0.0441794	0.445336
772	agmat	2.19155	3.36175	0.0458068	0.449866
773	dpp9	2.19136	2.76904	0.044637	0.447975
774	tmed10	2.18765	2.44561	0.0434972	0.440716
775	rab14	2.18691	2.25357	0.0424751	0.433358
776	tdh	2.18651	3.36429	0.0456646	0.449655
777	nlgn3a	2.18552	2.63968	0.0451307	0.449625
778	elmod1	2.18396	2.09024	0.0435074	0.440716
779	serinc1	2.18323	0.701111	0.0324486	0.37322
780	lancl1	2.18147	2.90487	0.0457376	0.449832
781	atpaf1	2.18082	3.17526	0.0463652	0.45095
782	acadsb	2.1806	3.30273	0.0466848	0.451148
783	grin1a	2.18035	1.65941	0.0416256	0.43009
784	xbp1	2.18009	2.209	0.0440866	0.444813
785	rpl5a	2.17965	2.76104	0.0451635	0.449625
786	ppp2r5cb	2.17854	1.88473	0.0446772	0.448195
787	caskb	2.17844	2.4047	0.0448612	0.449307
788	ilf3b	2.17832	1.79039	0.0416368	0.43009
789	rbm8a	2.17595	2.28369	0.0431918	0.438667
790	zgc:66443	2.17295	5.66967	0.0486958	0.45644
791	abcf1	2.17262	3.51724	0.0481249	0.456106
792	setd2	2.17227	2.13397	0.0451954	0.449625
793	rpl9	2.17154	1.92923	0.0440762	0.444813
794	CABZ01065723.1	2.1689	2.87854	0.047305	0.453449
795	rplp0	2.16832	1.96686	0.0429564	0.436766
796	cltca	2.16715	1.64359	0.0433812	0.439941
797	mapk3	2.1666	2.3363	0.0450038	0.449625
798	nlgn3b	2.16536	2.25982	0.0454963	0.449625
799	tnrc5	2.16507	3.63771	0.0484407	0.456427
800	ssh2b	2.16333	3.53453	0.0485839	0.45644
801	fxr2	2.16256	2.73284	0.047185	0.453006
802	npr1a	2.16221	2.83311	0.0477757	0.455591
803	hibch	2.16154	5.72766	0.0495556	0.457872
804	hmgn3	2.16066	1.54706	0.0424154	0.433358
805	wtap	2.15488	2.41074	0.0464932	0.451148
806	tomm7	2.15461	2.53289	0.0473276	0.453488
807	pdzd11	2.15446	2.51905	0.0466644	0.451148
808	cdon	2.1518	3.15095	0.0490341	0.457012
809	col14a1a	2.15051	2.5537	0.0486661	0.45644
810	npdc1a	2.15028	5.74228	0.0507545	0.461322
811	creg2	2.15022	3.64897	0.0496275	0.458134
812	frmd4bb	2.1502	2.81242	0.0487656	0.456583
813	eif1axb	2.1502	2.02721	0.0459533	0.449873
814	hcn4	2.14988	3.54652	0.0498035	0.458908
815	fam91a1	2.14894	2.72129	0.0486393	0.45644
816	sh3rf1	2.14857	4.21129	0.0506298	0.460864
817	hacd2	2.14829	2.80805	0.0481441	0.456106
818	plcb3	2.14802	1.96907	0.0503837	0.459712
819	slc43a2a	2.14717	2.36066	0.0480104	0.456087
820	psma6a	2.14626	3.18327	0.0491875	0.457606
821	ENSDARG00000022772	2.14541	2.98168	0.0496916	0.458439
822	flncb	2.14079	5.00991	0.051379	0.464737
823	fscn1b	2.14054	3.59331	0.0507835	0.461322
824	smim12	2.14017	3.76059	0.0505358	0.460179
825	prdx3	2.13855	2.73248	0.0491518	0.457606
826	sepn1	2.13501	3.53162	0.0511167	0.463066
827	dnm2b	2.13462	1.13055	0.0471427	0.453006
828	rims2a	2.13258	2.25029	0.0488561	0.456908
829	puraa	2.13138	2.30575	0.049328	0.457872
830	PPP1CC	2.13024	2.22377	0.0483139	0.456336
831	slc25a46	2.12978	3.21619	0.0507914	0.461322
832	ENSDARG00000025518	2.12968	3.07352	0.0507487	0.461322
833	ywhae2	2.1296	2.39217	0.050391	0.459712
834	spop	2.12863	2.42569	0.0499342	0.459055
835	prkar2aa	2.12805	2.74662	0.050512	0.460133
836	ctnnd2b	2.12522	1.78031	0.0480257	0.456087
837	cdh23-1	2.124	2.55669	0.0507118	0.461322
838	psmb2	2.12342	2.28486	0.0496399	0.458134
839	uqcc3	2.12033	3.3892	0.052268	0.467991
840	fip1l1b	2.11977	2.9937	0.0520136	0.46747
841	dpysl2b	2.11527	2.46048	0.0500135	0.459339
842	CABZ01102047.1	2.11381	2.5689	0.0520118	0.46747
843	mrpl57	2.11277	2.45882	0.0515893	0.465289
844	drap1	2.11068	2.55573	0.0510087	0.46253
845	rogdi	2.11058	2.22134	0.049824	0.458908
846	hnrnpr	2.11006	2.27439	0.0515807	0.465289
847	arglu1a	2.10991	1.54848	0.0483982	0.456336
848	slc6a9	2.10965	1.13038	0.0414424	0.429457
849	fam32a	2.10758	1.99206	0.0500628	0.459341
850	TMEM8B	2.10683	1.88829	0.0510387	0.46253
851	slc4a10a	2.10331	2.30122	0.0528773	0.469663
852	jcada	2.10164	4.98752	0.0552937	0.480529
853	mettl16	2.10116	2.9888	0.0541285	0.4746
854	eef1g	2.09908	1.96733	0.0494632	0.457872
855	LAMP5	2.09725	1.56847	0.0501477	0.459423
856	enox2	2.09705	2.15335	0.0526031	0.468586
857	celf5a	2.0952	2.09674	0.052476	0.468586
858	igf2bp3	2.09452	1.53361	0.0494343	0.457872
859	prkacab	2.0928	2.16566	0.0515318	0.465283
860	abhd16a	2.09158	3.01618	0.0546094	0.47751
861	CABZ01079925.1	2.09057	1.60173	0.0502091	0.459423
862	erbb4a	2.09005	2.35638	0.0533138	0.470987
863	hsf2	2.08732	2.02906	0.0518898	0.46697
864	zgc:113921	2.08659	3.10609	0.0558441	0.483251
865	luc7l3	2.08423	2.24791	0.0539266	0.473675
866	itcha	2.0809	3.67631	0.056813	0.486906
867	mgaa	2.08008	1.90043	0.0532671	0.470744
868	ephb3a	2.07787	2.33565	0.0547461	0.477968
869	CABZ01039301.1	2.07691	2.69577	0.0554538	0.481239
870	erc2	2.07625	2.04346	0.0540589	0.474328
871	arpc3	2.07461	2.50682	0.0540804	0.474348
872	gal3st4	2.07454	1.97963	0.05381	0.472989
873	polr3k	2.07443	3.49086	0.0570439	0.487802
874	rapgefl1	2.07366	3.29036	0.0572583	0.488264
875	psmd1	2.07365	1.96783	0.0543148	0.475724
876	ENSDARG00000020284	2.07347	2.23814	0.0552041	0.480196
877	sap18	2.07315	1.9095	0.0528377	0.469509
878	mrps22	2.07261	3.51972	0.0574159	0.488264
879	nt5c3a	2.07033	2.87526	0.056365	0.485332
880	tspan5a	2.0689	2.17734	0.0535401	0.471798
881	pam16	2.06874	2.7253	0.0565102	0.485774
882	CABZ01075114.1	2.06644	2.30686	0.0575472	0.488859
883	ppp2r4	2.06532	2.94609	0.0573186	0.488264
884	si:ch211-128m15.3	2.06434	5.35361	0.059318	0.49784
885	arf3b	2.06395	3.47602	0.0581741	0.492129
886	prodha	2.0638	3.55702	0.0584455	0.493602
887	dctn5	2.0628	3.07193	0.0572591	0.488264
888	dnajc6	2.06279	1.6352	0.0534955	0.471743
889	ap2a1	2.06168	1.73383	0.0536849	0.472684
890	ENSDARG00000019213	2.06012	2.16172	0.0559951	0.483467
891	higd1a	2.05961	3.38263	0.0585848	0.494609
892	fam131bb	2.05724	2.02321	0.0547324	0.477968
893	pxna	2.05697	4.01406	0.0595889	0.498953
894	si:ch211-15d5.11	2.05347	3.16882	0.0591782	0.497397
895	fubp3	2.05302	2.93558	0.058864	0.496227
896	dnajb6b	2.0523	4.75933	0.060338	0.502491
897	stxbp1a	2.05131	0.820726	0.047865	0.45577
898	pcloa	2.04961	1.12978	0.0533669	0.471286
899	HTRA2 (1 of many)-5	2.04731	3.10746	0.0597277	0.499523
900	ndufv1	2.04701	2.67794	0.0579917	0.491459
901	ENSDARG00000055339	2.04572	2.81709	0.0590844	0.496948
902	rbm12	2.04378	2.89288	0.0596482	0.499127
903	ppifb	2.04259	27.5739	0.0619186	0.509108
904	ACTC1	2.04239	3.94639	0.0608409	0.504474
905	vps72	2.04201	3.08367	0.0601918	0.501966
906	add1	2.04193	2.11868	0.0579256	0.491068
907	CABZ01064847.1	2.04167	3.11627	0.0603535	0.502491
908	atp6v1ba	2.04139	2.41378	0.0575646	0.488859
909	arpc4	2.04125	2.53356	0.0590334	0.496882
910	trir	2.0412	2.25742	0.0581696	0.492129
911	slc22a17	2.04098	3.67156	0.061359	0.506954
912	si:dkey-109j17.5	2.04036	3.35561	0.0605595	0.503382
913	trappc13	2.03972	2.63087	0.0590563	0.496882
914	exoc6	2.03725	1.66785	0.0568675	0.486906
915	kdm6al	2.03632	2.72147	0.0606303	0.503521
916	paip2b	2.03431	1.99361	0.0590346	0.496882
917	si:dkey-181c13.1	2.03383	3.23225	0.0612897	0.506954
918	rorab	2.03307	3.29832	0.061466	0.507084
919	caln2	2.03078	4.584	0.0627431	0.512969
920	skp1	2.03052	2.02286	0.0560122	0.483467
921	stard10	2.03013	3.06038	0.0608563	0.504474
922	atp6v1b2	2.0296	2.18891	0.0574998	0.488808
923	glrx3	2.02867	2.4777	0.0604252	0.502888
924	vps33a	2.0264	3.08659	0.0617471	0.508379
925	alas1	2.02639	2.62465	0.0607955	0.504432
926	CABZ01084838.1	2.02617	2.92806	0.0617988	0.508634
927	clpxa	2.02587	2.54002	0.060745	0.504184
928	hexb	2.02548	3.32821	0.0625803	0.511809
929	mzt2b	2.02454	2.7264	0.0615254	0.507255
930	ptp4a2a	2.02438	2.40034	0.0596024	0.498953
931	jak2b	2.0231	3.5767	0.0632226	0.514728
932	scml2	2.02302	1.94699	0.059325	0.49784
933	ENSDARG00000097322	2.02253	2.05331	0.0580941	0.491818
934	klhl29	2.0204	2.25426	0.0613883	0.506954
935	grin1b	2.01955	2.15116	0.0604773	0.503151
936	serpini1	2.01938	2.1394	0.0605349	0.503382
937	atpif1a	2.01824	2.76752	0.062548	0.511715
938	arl13b	2.01676	2.67662	0.0623639	0.510379
939	rasa4	2.01664	3.28755	0.0636072	0.516425
940	TRIM62 (1 of many)	2.01579	2.87899	0.0629018	0.513925
941	arpc1a	2.01427	2.39058	0.0614596	0.507084
942	NDUFAF3	2.01386	4.0773	0.0644056	0.518546
943	gpank1	2.0131	4.48066	0.0648456	0.52097
944	BX323074.2	2.01211	3.07303	0.0631398	0.514577
945	emp1	2.0107	3.18514	0.0639074	0.517218
946	dolk	2.01053	3.11905	0.0639626	0.517355
947	desi1a	2.00677	2.99968	0.0638525	0.517218
948	sphkap	2.00639	1.94931	0.0615399	0.507255
949	chmp6b	2.00556	2.54715	0.0629619	0.51424
950	smarcc1a	2.00528	2.12143	0.0620839	0.509496
951	si:dkeyp-9d4.3	2.0043	2.2631	0.0629849	0.51424
952	atg5	2.00368	3.27804	0.0646166	0.51947
953	tfr1b	2.0021	4.14562	0.0658615	0.524331
954	si:ch73-122g19.1	2.00112	3.53484	0.0652207	0.522491
955	nav2a	2.00095	1.67052	0.0618326	0.50864
956	psmb7	1.99964	2.23978	0.0621871	0.509501
957	plcg1	1.99855	2.35133	0.0642636	0.518219
958	ap1g1	1.99826	2.60896	0.0649046	0.521273
959	nbeaa	1.99674	1.06027	0.0556816	0.482195
960	zgc:66014	1.99634	2.08766	0.063824	0.517218
961	stt3b	1.9958	2.28473	0.0644653	0.518693
962	tmcc1b	1.99417	2.85856	0.0653826	0.52272
963	fkbp3	1.99357	2.02514	0.0631492	0.514577
964	steap2	1.99188	2.02093	0.0639154	0.517218
965	hadhab	1.99044	3.19296	0.0665344	0.527716
966	sh3bgrl2	1.9895	4.43932	0.0675124	0.531276
967	pfdn5	1.98942	2.73336	0.0656552	0.52341
968	mrpl22	1.9892	2.79716	0.0654891	0.52331
969	ssuh2rs1	1.98725	3.12415	0.0666651	0.528043
970	rpn1	1.98704	2.31313	0.066029	0.524984
971	actr3	1.98559	3.21337	0.0667361	0.528043
972	kif1b	1.98547	1.41917	0.0621586	0.509501
973	dnajc8	1.98515	2.39781	0.0652263	0.522491
974	flj11011l	1.98507	2.78221	0.0668395	0.52835
975	mrpl14	1.98479	2.51902	0.0653515	0.52272
976	coro1cb	1.9843	2.17669	0.0639745	0.517355
977	atg7	1.98086	3.01314	0.0674693	0.531276
978	rnf115	1.97945	2.14913	0.0644047	0.518546
979	gabrb1	1.97867	2.84544	0.0679294	0.533874
980	stmn4	1.97858	2.6422	0.0657032	0.52341
981	lrrfip2	1.97672	2.62904	0.0674198	0.531228
982	trpm3	1.97537	4.29739	0.0694389	0.538842
983	zc3h13	1.97489	1.76831	0.0655897	0.52331
984	rab18b	1.97477	4.02088	0.0690033	0.538109
985	psmd3	1.97276	2.40802	0.0665445	0.527716
986	nkain1	1.97257	1.82966	0.063045	0.51424
987	zgc:64201	1.97222	2.68228	0.0690266	0.538109
988	crfb12	1.97163	2.81572	0.0673571	0.531075
989	ENSDARG00000099322	1.97025	3.20762	0.0689854	0.538109
990	jakmip1	1.96535	3.18012	0.0696012	0.539395
991	edf1	1.96469	2.17103	0.0667353	0.528043
992	nrip2	1.96354	29.9867	0.0713374	0.545315
993	plxna3	1.96338	1.64619	0.0656009	0.52331
994	mllt4a	1.96321	1.92938	0.0684022	0.53584
995	nat15	1.96175	2.89424	0.069123	0.538569
996	snrpa	1.95971	2.4777	0.0685141	0.53641
997	PSMD2	1.95966	2.68301	0.0693336	0.538649
998	kpna3	1.95879	2.55683	0.0693486	0.538649
999	rsrp1	1.95564	2.69701	0.0701143	0.541178
1000	picalma	1.95144	2.0117	0.0692507	0.538649
1001	cbx8b	1.95131	1.90405	0.0687749	0.537574
1002	prkceb	1.95053	2.46175	0.0704444	0.542922
1003	kirrel1b	1.94919	2.44271	0.0708717	0.543878
1004	si:dkey-89b17.4	1.94874	1.6599	0.0675123	0.531276
1005	hdgfrp2	1.94709	2.00052	0.0694026	0.538731
1006	rpl12	1.94574	1.60667	0.0668881	0.528395
1007	cdh23	1.94465	3.24552	0.0720555	0.549429
1008	ENSDARG00000104937	1.94396	1.38038	0.068129	0.534758
1009	ero1b	1.94288	3.47375	0.0729352	0.552535
1010	pnp5b	1.94047	3.80176	0.0732524	0.554115
1011	dchs1a	1.94006	3.10046	0.0727988	0.552502
1012	acin1b	1.93934	1.55983	0.0686338	0.536742
1013	cerk	1.93932	2.82666	0.0721462	0.549587
1014	ccdc120	1.93912	2.48164	0.07225	0.549587
1015	ktn1	1.93858	2.04765	0.0705767	0.543137
1016	hspd1	1.93687	2.67505	0.0723788	0.550357
1017	wdr13	1.93678	2.98725	0.0729636	0.55258
1018	flvcr1	1.9358	2.26277	0.0708943	0.543878
1019	fopnl	1.93497	3.22973	0.0734793	0.555054
1020	si:ch211-191j22.3	1.93395	1.95082	0.0698761	0.540527
1021	larp4ab	1.93312	2.56624	0.0740169	0.555948
1022	syne1a	1.93164	1.90887	0.0721576	0.549587
1023	znf593	1.92956	3.02884	0.0738068	0.555711
1024	CABZ01073099.1	1.92931	3.64855	0.0749482	0.558709
1025	foxo3a	1.9292	1.93166	0.0705412	0.543108
1026	trim62	1.92852	2.71581	0.0735504	0.555122
1027	ppa2	1.92812	2.8996	0.0739813	0.555948
1028	psmb3	1.92695	2.18081	0.0704835	0.542922
1029	unc5da	1.92692	2.98571	0.0747366	0.558001
1030	ldlrad4a	1.92686	2.64562	0.0741765	0.556788
1031	gys1	1.92633	3.18784	0.0747312	0.558001
1032	phax	1.92607	3.0889	0.0742504	0.556833
1033	zgc:56106	1.92606	3.03928	0.0745293	0.557833
1034	plxna1b	1.92537	3.16803	0.0745654	0.557833
1035	parp12b	1.92483	2.41368	0.0732564	0.554115
1036	ssh1b	1.92429	2.57186	0.0737106	0.555497
1037	CABZ01073102.1	1.92418	3.55295	0.0755982	0.561682
1038	KCNB2	1.92402	3.20044	0.07501	0.558946
1039	nmt1a	1.92402	2.32808	0.0733152	0.554389
1040	ubc	1.92363	0.577263	0.0594893	0.498518
1041	mapk1	1.92328	2.88219	0.0746848	0.558001
1042	smarca4a	1.92295	1.18121	0.0666884	0.528043
1043	ywhabl	1.92233	1.30593	0.0685559	0.536566
1044	kbtbd8	1.92194	3.81517	0.0760999	0.563479
1045	cmc2	1.92156	3.8034	0.0758485	0.562465
1046	hibadhb	1.92137	2.69727	0.0742351	0.556833
1047	si:ch211-210g13.5	1.92095	3.14029	0.075689	0.561791
1048	smdt1b	1.92023	1.94924	0.0714153	0.545733
1049	pip4k2ca	1.92001	2.60218	0.0740033	0.555948
1050	5S_rRNA-713	1.91931	3.83624	0.0762251	0.564078
1051	csnk2a2a	1.91596	3.11215	0.0757452	0.562038
1052	mast1b	1.9151	1.85824	0.0730983	0.553259
1053	zgc:171740	1.91358	3.1265	0.0764968	0.56522
1054	polr2l	1.91353	2.32804	0.0744157	0.557673
1055	atp6v1f	1.91309	1.88522	0.0712112	0.545021
1056	rab41	1.91246	2.00114	0.0734591	0.555054
1057	rpl30	1.91244	1.27759	0.0701989	0.541661
1058	dnajc9	1.91205	3.72386	0.0769803	0.566661
1059	herc2	1.91154	2.14216	0.0756252	0.561682
1060	polr2d	1.91087	1.96906	0.0729126	0.552535
1061	coq7	1.91024	3.00555	0.0762905	0.56421
1062	sema4c	1.91017	2.25272	0.075073	0.559074
1063	zgc:100906	1.90691	2.87172	0.0762859	0.56421
1064	zgc:85858	1.90687	2.8641	0.0766285	0.56557
1065	aifm1	1.90679	2.8797	0.0769909	0.566661
1066	slc30a5	1.90599	3.61526	0.0778487	0.569901
1067	ubac1	1.90326	2.2462	0.0763585	0.564543
1068	naa10	1.90232	2.70636	0.0767597	0.566022
1069	dpm1	1.90229	3.36071	0.0780469	0.570502
1070	nuak1b	1.90192	1.77615	0.0740192	0.555948
1071	gemin2	1.90162	2.54272	0.0766201	0.56557
1072	si:dkey-7i4.9	1.90055	4.86417	0.0791964	0.570912
1073	CABZ01103811.1	1.89912	2.46391	0.0772729	0.567411
1074	scn8ab	1.899	2.08474	0.0762267	0.564078
1075	pgm2	1.89875	2.58724	0.0773238	0.567411
1076	ENSDARG00000079008	1.89845	2.45785	0.0775396	0.568655
1077	CU929154.1	1.89775	3.32606	0.0791639	0.570912
1078	IQCJ	1.89741	3.25955	0.0784278	0.570912
1079	igdcc4	1.89735	2.20819	0.0770679	0.567058
1080	osbp2	1.89668	2.13098	0.0756556	0.561712
1081	soga3b	1.89661	2.03867	0.0766591	0.565574
1082	tmem9	1.8949	3.61097	0.0797559	0.570912
1083	rps2	1.89455	0.600105	0.0634003	0.515256
1084	arf2b	1.89274	2.10447	0.0756287	0.561682
1085	ddhd2	1.89138	5.83027	0.0808956	0.570912
1086	gabra5	1.89102	2.46384	0.0773198	0.567411
1087	setd1a	1.89045	1.96309	0.0776451	0.569089
1088	hmga1b	1.89019	1.77046	0.0766356	0.56557
1089	eif4a1b	1.89016	1.79022	0.0733994	0.554854
1090	ppp2r3c	1.88937	3.30282	0.0800625	0.570912
1091	DST	1.88869	1.48467	0.0759254	0.562866
1092	emc6	1.88804	2.32039	0.077575	0.568744
1093	mrpl28	1.88708	2.72469	0.0793276	0.570912
1094	rps6	1.88675	1.55167	0.0736154	0.555122
1095	rdh14b	1.886	2.95276	0.0799642	0.570912
1096	snapc4	1.88515	3.14861	0.0804844	0.570912
1097	aimp2	1.88499	2.80212	0.0798455	0.570912
1098	olfm3a	1.88401	2.85232	0.079689	0.570912
1099	CABZ01067557.1	1.88271	2.1059	0.0802704	0.570912
1100	gb:ex154042	1.88144	30.0977	0.0824944	0.570912
1101	uxs1	1.88071	2.9546	0.0806706	0.570912
1102	gphna	1.88042	1.60248	0.077158	0.567091
1103	sdhdb	1.87964	2.30062	0.0784892	0.570912
1104	CCDC18	1.87822	30.5727	0.0829614	0.570912
1105	usp12a	1.87802	2.36159	0.0796711	0.570912
1106	epha3	1.8767	2.6261	0.0810893	0.570912
1107	polr2j	1.87669	2.66114	0.0803564	0.570912
1108	maptb	1.87625	1.91289	0.0795197	0.570912
1109	zgc:154061	1.87614	30.7782	0.0832664	0.570912
1110	ube2a	1.8755	2.21608	0.0791284	0.570912
1111	morf4l1	1.87421	2.17844	0.0792568	0.570912
1112	pak7	1.87343	2.02337	0.0791627	0.570912
1113	si:ch211-117c9.5	1.87331	2.28192	0.0800979	0.570912
1114	hivep2b	1.87273	3.9611	0.0827945	0.570912
1115	ndfip1	1.87261	2.15589	0.0796458	0.570912
1116	rnf41	1.87194	2.20207	0.0804682	0.570912
1117	emc2	1.87152	1.99167	0.0778346	0.569901
1118	zranb1a	1.86932	1.96593	0.0797306	0.570912
1119	stx16	1.86765	3.21382	0.083526	0.570912
1120	sgip1b	1.86689	2.06119	0.0808277	0.570912
1121	zgc:153018	1.86663	3.26752	0.0831288	0.570912
1122	samm50	1.8662	2.91738	0.0825673	0.570912
1123	hexim1	1.86507	1.9253	0.0787182	0.570912
1124	RAP1GDS1	1.86433	2.45221	0.0818636	0.570912
1125	slc6a14	1.86255	27.4329	0.0852758	0.570912
1126	st6gal2a	1.86144	1.85167	0.0813999	0.570912
1127	edil3a	1.86122	1.77631	0.0802606	0.570912
1128	enc1	1.85999	1.69865	0.0801201	0.570912
1129	crnkl1	1.85985	2.96261	0.0839263	0.570912
1130	mrpl48	1.85856	2.26055	0.081545	0.570912
1131	znf991	1.85771	2.93938	0.0842488	0.570912
1132	itm2ca	1.85764	1.77421	0.0786678	0.570912
1133	grb2b	1.85758	2.2717	0.0825692	0.570912
1134	si:dkey-7i4.13	1.85741	3.19325	0.0851386	0.570912
1135	itm2cb	1.85493	2.55634	0.0836192	0.570912
1136	mrps26	1.85429	2.68852	0.0841625	0.570912
1137	btf3l4	1.85385	2.2859	0.0823379	0.570912
1138	hspa9	1.85332	2.21307	0.0830575	0.570912
1139	gtf2a1	1.85258	2.00167	0.0818673	0.570912
1140	si:dkey-16p21.7	1.85246	2.21845	0.0841063	0.570912
1141	mgat2	1.85033	2.91149	0.0850635	0.570912
1142	si:ch211-51e12.7	1.84841	1.62698	0.0802373	0.570912
1143	klhl32	1.84841	2.99702	0.0856974	0.570912
1144	gatad1	1.84711	2.8379	0.085567	0.570912
1145	arl8a	1.84591	1.82122	0.0814088	0.570912
1146	mrps11	1.84466	3.48969	0.0865365	0.57136
1147	tmem229b	1.8442	2.53029	0.0851147	0.570912
1148	ubxn4	1.8431	2.62477	0.0850996	0.570912
1149	sdk1b	1.84281	3.50652	0.0875864	0.57265
1150	gphnb	1.84204	1.81246	0.0828466	0.570912
1151	mcts1	1.84163	2.8683	0.0861659	0.570912
1152	dscama	1.83981	1.37656	0.0821329	0.570912
1153	angptl4	1.83909	2.65971	0.0862172	0.570912
1154	pik3cd	1.83902	2.6584	0.0867983	0.571974
1155	hcn4l	1.83862	2.15503	0.0856296	0.570912
1156	si:ch211-214j24.10	1.83795	2.74098	0.0869926	0.571974
1157	si:ch211-155e24.3	1.83772	2.86704	0.086994	0.571974
1158	WHAMM	1.83697	2.7084	0.0871387	0.571974
1159	c7a	1.83545	3.3906	0.0882147	0.57265
1160	brk1	1.83468	1.64595	0.0818811	0.570912
1161	BX663515.1	1.83392	30.1687	0.0896528	0.574851
1162	si:dkey-253d23.5	1.8339	3.37496	0.0885668	0.573027
1163	ube2d1b	1.83351	1.99845	0.0847215	0.570912
1164	zmat4a	1.83252	2.96338	0.0885715	0.573027
1165	slc4a11	1.83221	4.66204	0.0896098	0.574851
1166	gria4a	1.8322	1.77262	0.0842164	0.570912
1167	prnprs3	1.83113	1.71495	0.0831055	0.570912
1168	cdk5r1b	1.82959	1.73499	0.084117	0.570912
1169	ccdc141	1.82953	6.8858	0.0903255	0.576683
1170	trim24	1.82847	2.58062	0.0881737	0.57265
1171	stk24a	1.82784	2.02816	0.0875508	0.57265
1172	ldlrb	1.82751	2.69221	0.0890582	0.573818
1173	samm50l	1.82694	2.50174	0.0874751	0.57265
1174	clstn2	1.82402	2.33835	0.0890903	0.573818
1175	ms4a17a.7	1.8232	27.7426	0.0913418	0.579568
1176	wdr37	1.82242	2.82754	0.0894942	0.574774
1177	pacsin2	1.82157	5.90148	0.0914714	0.579782
1178	mrpl4	1.82089	2.3674	0.0880718	0.57265
1179	pkib	1.82009	2.19403	0.0874846	0.57265
1180	mrps18a	1.81926	2.5367	0.0887486	0.573313
1181	cdkn2a/b	1.81857	3.35829	0.0907053	0.577618
1182	fibina	1.81845	6.23757	0.0920097	0.58006
1183	si:ch211-67n3.9	1.81835	2.20682	0.0881868	0.57265
1184	tnrc6c2	1.8173	1.50769	0.0861203	0.570912
1185	si:ch211-140m22.7	1.81695	1.32015	0.0848055	0.570912
1186	sdhaf2	1.81624	4.10991	0.0918337	0.579992
1187	BX321887.1	1.81615	28.7108	0.0924695	0.580644
1188	si:ch73-308l14.2	1.81499	3.54945	0.0916675	0.579992
1189	usp42	1.8143	2.61573	0.0905851	0.577455
1190	eif2b1	1.81353	2.20485	0.0899871	0.575481
1191	SH2B2	1.81275	3.14194	0.0918047	0.579992
1192	irs2b	1.8117	2.32524	0.0903663	0.576683
1193	rbx1	1.81038	1.40456	0.0838786	0.570912
1194	nop10	1.8088	2.68875	0.0913747	0.579627
1195	apba2b	1.80829	1.51991	0.0867026	0.571961
1196	AC024175.23	1.80783	2.76866	0.0917265	0.579992
1197	rab2a	1.8059	1.35692	0.0845577	0.570912
1198	msgn1	1.80382	2.11243	0.0910702	0.579041
1199	epdl1	1.80287	1.31267	0.0912902	0.579568
1200	plpp1a	1.80282	3.23234	0.0934321	0.58161
1201	tuba1b	1.80173	1.02258	0.0884092	0.572946
1202	eef1e1	1.80012	2.83718	0.0928646	0.581125
1203	CABZ01079939.1	1.80007	3.10514	0.0936869	0.581623
1204	ppp1r10	1.79979	1.5222	0.0879207	0.57265
1205	CU459093.1	1.79943	3.20512	0.094072	0.582751
1206	ENSDARG00000102755	1.79886	2.40211	0.0928533	0.581125
1207	phf24	1.79831	2.0841	0.0935793	0.581623
1208	psph	1.79721	5.35726	0.0952797	0.584321
1209	rnf7	1.79523	1.94334	0.0903709	0.576683
1210	mb21d2	1.79487	2.19773	0.0931186	0.581517
1211	rcan2	1.79295	2.35441	0.0936628	0.581623
1212	vim	1.79206	2.55602	0.0941042	0.582751
1213	timm8a	1.79156	2.37028	0.0932077	0.58161
1214	snrpb	1.79149	2.12294	0.0923275	0.580573
1215	acsbg2	1.79063	2.12986	0.0932887	0.58161
1216	zgc:113162	1.79052	3.18828	0.095244	0.584259
1217	dmap1	1.78951	2.71153	0.0943918	0.582961
1218	RPS17	1.78853	0.901747	0.0881197	0.57265
1219	srp14	1.78842	2.05142	0.0941593	0.582786
1220	atpaf2	1.78663	3.28527	0.0957629	0.585506
1221	fbxo45	1.78405	2.27843	0.0942211	0.582786
1222	cers4b	1.78335	2.33483	0.0946038	0.583693
1223	hccsa.1	1.78309	5.1555	0.09772	0.589412
1224	ksr2	1.78245	1.63039	0.0933992	0.58161
1225	eef2b	1.78235	1.40469	0.0905234	0.577447
1226	sost	1.78214	29.5252	0.098085	0.589903
1227	unm_sa911	1.78193	5.13195	0.0977395	0.589412
1228	mau2	1.78132	3.21659	0.0970447	0.58832
1229	ptpro	1.7796	1.68096	0.0927558	0.581037
1230	ptprna	1.77941	2.0356	0.0961785	0.586378
1231	dnm1l	1.77829	2.44284	0.09577	0.585506
1232	CABZ01071972.1	1.77828	3.11603	0.0972856	0.588698
1233	faxcb	1.77726	2.75404	0.0971852	0.58832
1234	sumo3a	1.77717	1.06642	0.0886849	0.573313
1235	hcfc1b	1.77634	1.41754	0.0936163	0.581623
1236	map6d1	1.77322	3.19222	0.0982129	0.589936
1237	map2k2a	1.77315	2.96848	0.0978342	0.589602
1238	dbpa	1.77268	3.01532	0.0982772	0.589936
1239	mta2	1.77206	1.79799	0.0945772	0.583693
1240	gabarapb	1.77168	0.72855	0.0820585	0.570912
1241	ppm1nb	1.77153	2.40054	0.0967174	0.587315
1242	mrps31	1.77135	2.50478	0.0975009	0.58913
1243	AC024175.6	1.76995	2.28816	0.0967018	0.587315
1244	cacna2d2b	1.76945	2.19588	0.0975554	0.589314
1245	CR792415.1	1.76938	5.4814	0.100167	0.597475
1246	si:dkey-56f14.7	1.76813	2.09755	0.0953017	0.584321
1247	dnm1b	1.76447	1.34894	0.0961243	0.586292
1248	inpp5ka	1.76343	3.26078	0.0998834	0.596484
1249	id4	1.76327	1.8492	0.0960155	0.585919
1250	ube2kb	1.76194	2.21831	0.0979191	0.589826
1251	phrf1	1.76136	1.62536	0.0957811	0.585506
1252	rprd2b	1.76121	1.65977	0.0967225	0.587315
1253	zmp:0000001103	1.76067	2.46085	0.0985556	0.591039
1254	prkar1b	1.76048	2.24084	0.0980271	0.589826
1255	cdk9	1.7603	2.1188	0.0980482	0.589826
1256	inadl	1.7599	2.03963	0.0987849	0.592083
1257	nbas	1.75864	2.4666	0.0999193	0.596554
1258	rab22a	1.75799	4.6593	0.101911	0.601718
1259	lsm8	1.75778	1.95267	0.0981659	0.589936
1260	si:dkeyp-72h1.1	1.75686	30.5092	0.102453	0.602745
1261	nsmfb	1.7565	2.0134	0.0985304	0.591039
1262	ENSDARG00000002897	1.7556	2.33736	0.0997745	0.596124
1263	si:ch73-335m24.5	1.75543	2.38858	0.100518	0.598236
1264	rab4a	1.75541	2.68473	0.100278	0.597695
1265	psmb5	1.75528	2.50762	0.100252	0.597695
1266	epcam	1.75325	2.6758	0.10136	0.599412
1267	chd4b	1.75313	1.59481	0.0985627	0.591039
1268	h2afx	1.75253	2.19518	0.100971	0.598885
1269	nae1	1.75223	2.96264	0.101374	0.599412
1270	tomm20b	1.75198	1.97758	0.0982793	0.589936
1271	BRINP3 (1 of many)	1.75165	2.43589	0.10081	0.598885
1272	qpctlb	1.75049	4.92325	0.10339	0.605193
1273	denr	1.74981	2.1036	0.0995932	0.59546
1274	slc27a4	1.7492	2.41193	0.101177	0.598885
1275	drp2	1.74735	2.73904	0.102537	0.602777
1276	BX005154.1	1.74669	2.43026	0.102143	0.602252
1277	irf2bp2a	1.74417	1.56378	0.0982099	0.589936
1278	pcxa	1.74397	2.83229	0.103283	0.605032
1279	nefma	1.74344	2.04327	0.100971	0.598885
1280	dph3	1.7416	29.9058	0.105174	0.611143
1281	slmapa	1.74086	2.68947	0.103692	0.606116
1282	CABZ01004876.1	1.74053	2.31782	0.102843	0.603739
1283	prkcz	1.73874	2.34921	0.103122	0.604654
1284	epb41l3a	1.73861	1.89475	0.100919	0.598885
1285	oaz2b	1.73768	4.54058	0.105402	0.611388
1286	atp6ap1a	1.73764	2.00254	0.102384	0.60269
1287	efna3a	1.73735	2.59867	0.104675	0.609129
1288	slc9a6a	1.73611	2.17759	0.103317	0.605075
1289	ccz1	1.73596	2.66883	0.103609	0.605917
1290	mta1	1.73494	2.5382	0.104313	0.607721
1291	scaf4b	1.73368	2.05543	0.102685	0.603097
1292	chst11	1.73128	2.23345	0.104255	0.607675
1293	prelid3b	1.73093	2.66785	0.104674	0.609129
1294	rps6ka1	1.73007	1.68047	0.102414	0.60269
1295	arhgap32b	1.72975	2.01084	0.104218	0.607599
1296	ergic2	1.72954	3.18845	0.106149	0.612465
1297	scfd1	1.7293	2.70986	0.105075	0.610858
1298	si:rp71-1g18.1	1.72714	2.76863	0.105754	0.611428
1299	mrpl9	1.72684	2.77178	0.105889	0.611538
1300	ergic3	1.72505	2.17498	0.104048	0.607041
1301	ppm1aa	1.725	1.6581	0.102963	0.604156
1302	ENSDARG00000079369	1.72373	1.39905	0.102419	0.60269
1303	tma7	1.72368	1.26667	0.102039	0.602182
1304	glrx5	1.72293	3.10514	0.106979	0.616055
1305	cntn2	1.72277	2.08965	0.104845	0.609811
1306	si:ch211-276i12.9	1.72153	1.86082	0.103851	0.60647
1307	gspt1	1.72064	3.17688	0.107744	0.618384
1308	tpm2	1.72017	1.76325	0.104678	0.609129
1309	fes	1.71976	4.13739	0.108629	0.620797
1310	CABZ01118678.2	1.71969	2.33549	0.106997	0.616055
1311	gfra4a	1.71781	2.47532	0.107126	0.61651
1312	crip2	1.7177	3.49538	0.108476	0.620209
1313	hmg20b	1.71683	2.08528	0.105578	0.611428
1314	med19a	1.71652	2.05973	0.105819	0.611428
1315	slmapb	1.7165	2.35304	0.1067	0.615066
1316	ENSDARG00000098215	1.71292	1.85564	0.107183	0.616694
1317	lsm1	1.71291	3.25843	0.108962	0.621842
1318	sept6	1.71264	1.5093	0.103742	0.606263
1319	ghra	1.71254	3.32613	0.109141	0.621842
1320	creb1a	1.71121	2.02926	0.106551	0.614352
1321	hsp90aa1.1	1.71115	2.46607	0.108893	0.62178
1322	hsbp1b	1.71092	1.79807	0.105604	0.611428
1323	ndor1	1.71072	4.35131	0.110384	0.625297
1324	si:zfos-375h5.1	1.71012	1.90381	0.107602	0.618234
1325	mtap	1.70863	3.69428	0.110511	0.625626
1326	selt1a	1.70794	2.13472	0.107428	0.617666
1327	mxi1	1.70767	1.6351	0.105736	0.611428
1328	erbb2ip	1.70753	1.6711	0.107584	0.618234
1329	skila	1.70749	1.75609	0.106317	0.613143
1330	rer1	1.70599	2.05401	0.107822	0.618632
1331	dpp6a	1.7059	2.80866	0.111103	0.627636
1332	hmp19	1.70571	0.712493	0.0919631	0.580048
1333	rhoca	1.70559	1.46076	0.10824	0.619822
1334	zgc:109949	1.70546	4.72928	0.111615	0.629659
1335	ankrd44	1.70311	2.54824	0.110309	0.62516
1336	ubap2l	1.70209	1.53234	0.107663	0.618384
1337	map6b	1.70164	2.04143	0.108759	0.62125
1338	tktb	1.70085	2.60001	0.110367	0.625297
1339	tfip11	1.70076	2.4241	0.110006	0.624161
1340	ppp1cbl	1.70064	1.67678	0.105484	0.611428
1341	kcnd1	1.70061	1.85938	0.108625	0.620797
1342	fgfr2	1.70048	4.25187	0.112148	0.631215
1343	si:ch211-198a12.6	1.69866	1.85491	0.10805	0.619543
1344	vac14	1.69864	3.02055	0.111307	0.628354
1345	actr1	1.69777	1.91152	0.108188	0.619822
1346	otop2	1.69697	5.89541	0.113431	0.636076
1347	rab11a	1.69673	1.8146	0.109478	0.622606
1348	clasrp	1.69622	1.86319	0.10911	0.621842
1349	march7-2	1.69546	2.20834	0.111057	0.627636
1350	ythdf1	1.69443	1.55373	0.109112	0.621842
1351	cdh11	1.69304	1.48754	0.108284	0.619822
1352	grik1b	1.69286	1.97013	0.111918	0.630497
1353	cdo1	1.69231	4.16028	0.113728	0.636748
1354	dr1	1.69136	1.86723	0.111003	0.627636
1355	srp9	1.69103	2.4801	0.111837	0.630235
1356	ubxn7	1.69074	2.89618	0.113031	0.634583
1357	phlpp2-1	1.69042	3.9849	0.114045	0.637658
1358	sec11a	1.68989	2.49167	0.111946	0.630509
1359	CABZ01044764.1	1.68955	1.60968	0.110842	0.627047
1360	mrps24	1.68792	2.76517	0.113452	0.636076
1361	usp7	1.6865	1.43321	0.108672	0.620896
1362	AL935280.1	1.68629	3.06296	0.114078	0.637695
1363	pigk	1.68622	3.05153	0.113754	0.636748
1364	ralgps2	1.68541	2.14031	0.113012	0.634583
1365	si:dkey-19e4.5	1.68264	1.95934	0.111557	0.629472
1366	FAM13C	1.68182	1.77114	0.112485	0.63282
1367	ndufaf4	1.68124	4.28229	0.11604	0.643414
1368	sep15	1.67919	2.3001	0.11378	0.636748
1369	sgsm3	1.67865	2.32032	0.114257	0.638196
1370	dpysl3	1.67857	1.31344	0.109884	0.623986
1371	ttc32	1.67752	2.94017	0.115437	0.641637
1372	mxc	1.67657	1.87124	0.115064	0.640729
1373	cabp7b	1.67653	4.12073	0.116872	0.643978
1374	zgc:113518	1.67521	2.95353	0.115829	0.64279
1375	MARCH4 (1 of many)	1.67496	4.16773	0.117327	0.64514
1376	sv2bb	1.67473	2.12398	0.11418	0.638117
1377	susd4	1.67444	2.12238	0.114681	0.639724
1378	si:ch211-206k20.5	1.67296	4.01995	0.117553	0.645519
1379	ppme1	1.6725	1.91033	0.112892	0.634386
1380	snrpe	1.67213	1.74623	0.112412	0.632558
1381	mid2	1.67176	1.8334	0.1148	0.639981
1382	THEM6	1.67154	4.04136	0.117888	0.645912
1383	adck5	1.67149	2.55526	0.11624	0.643414
1384	etfb	1.67133	2.62232	0.116118	0.643414
1385	elfn2a	1.67019	3.00118	0.116984	0.644264
1386	cetn2	1.66974	1.75693	0.114463	0.639122
1387	mapk8ip3	1.66953	1.53484	0.113181	0.634991
1388	senp6a	1.66905	2.41738	0.116167	0.643414
1389	ptp4a1	1.66806	1.13288	0.109437	0.622606
1390	tfcp2	1.6671	2.42372	0.116823	0.643978
1391	dpysl4	1.66458	2.61312	0.117878	0.645912
1392	pcsk2	1.66395	1.9189	0.116684	0.643913
1393	si:ch73-71c20.5	1.66295	2.05412	0.116786	0.643978
1394	herpud1	1.66268	2.38785	0.117546	0.645519
1395	ap1s2	1.66235	2.01314	0.115677	0.642501
1396	cdh10a	1.66157	2.20007	0.11688	0.643978
1397	dagla	1.66114	1.57069	0.116228	0.643414
1398	NDUFB1	1.6587	1.77073	0.115722	0.642501
1399	slc2a3a	1.65865	2.08807	0.118214	0.646115
1400	trim3a	1.6583	1.93722	0.118117	0.645958
1401	mrps30	1.65789	2.60748	0.118999	0.646121
1402	chmp5b	1.65747	2.36187	0.118522	0.646121
1403	pex2	1.65729	4.02281	0.120541	0.646121
1404	unc119a	1.65587	6.48677	0.121642	0.646121
1405	slc25a44b	1.65563	4.01391	0.12113	0.646121
1406	FP236644.2	1.65521	2.87416	0.119887	0.646121
1407	atg4c	1.65411	3.7811	0.121061	0.646121
1408	mdm4	1.65346	1.86931	0.118013	0.645958
1409	sgtb	1.65344	2.39285	0.11955	0.646121
1410	eif3k	1.65338	2.50398	0.119643	0.646121
1411	ssr2	1.6527	1.92504	0.11767	0.645584
1412	fahd1	1.6522	3.80524	0.12168	0.646121
1413	fam168a	1.65208	0.778609	0.109739	0.623657
1414	calr3a	1.65203	1.77901	0.117257	0.645043
1415	stau1	1.65182	1.96449	0.118369	0.646121
1416	arglu1b	1.65169	1.81441	0.118013	0.645958
1417	def8	1.65091	2.33776	0.119893	0.646121
1418	dnajc18	1.64882	2.41364	0.120131	0.646121
1419	myef2	1.64824	1.71576	0.11809	0.645958
1420	hpca	1.64779	1.46521	0.115971	0.643301
1421	ENSDARG00000039901	1.64763	1.86328	0.120308	0.646121
1422	stard10-1	1.64696	2.52214	0.120949	0.646121
1423	znf1115-1	1.64693	3.81656	0.123215	0.646121
1424	mterf2	1.64595	3.91102	0.12316	0.646121
1425	wars	1.64563	3.71655	0.1231	0.646121
1426	smarcad1b	1.64545	2.28896	0.121023	0.646121
1427	vps45	1.64543	2.4094	0.121112	0.646121
1428	tceb2	1.64469	4.00837	0.123407	0.646121
1429	nfe2l2a	1.64467	2.18143	0.121481	0.646121
1430	smap1	1.64383	1.62601	0.117876	0.645912
1431	snrpd2	1.64364	1.8315	0.118637	0.646121
1432	slc6a16b	1.64344	3.75331	0.123418	0.646121
1433	rps6ka4	1.6434	3.84082	0.12354	0.646121
1434	bud23	1.64327	30.2503	0.124282	0.646121
1435	zgc:110319	1.64284	2.32711	0.121699	0.646121
1436	lzts3b	1.64263	1.89113	0.121013	0.646121
1437	ercc5	1.64167	2.56584	0.12225	0.646121
1438	hivep3a	1.64115	1.81204	0.121102	0.646121
1439	taf12	1.64098	1.69555	0.117478	0.645519
1440	got2a	1.64092	1.12912	0.117304	0.64514
1441	tubb5	1.64063	2.20827	0.121184	0.646121
1442	preb	1.63975	2.31138	0.121648	0.646121
1443	cacng8b	1.63867	1.41523	0.11858	0.646121
1444	tmem179	1.63834	2.54104	0.122564	0.646121
1445	arhgap23b	1.63807	2.77191	0.123501	0.646121
1446	cygb1	1.63806	3.62078	0.124595	0.646121
1447	cope	1.63764	2.08906	0.121029	0.646121
1448	eif4e2rs1	1.6358	2.3709	0.123512	0.646121
1449	alg9	1.63525	2.22442	0.122529	0.646121
1450	mtx3	1.63508	1.827	0.122157	0.646121
1451	vps26bl	1.63362	2.90135	0.124593	0.646121
1452	csnk1a1	1.63315	1.21925	0.116666	0.643913
1453	CABZ01051013.1	1.63295	1.70171	0.122701	0.646121
1454	usp49	1.63165	2.78696	0.124887	0.646121
1455	ube2al	1.63158	1.65776	0.121743	0.646121
1456	dtnbb	1.63079	1.68548	0.121306	0.646121
1457	ranbp1	1.63045	2.02903	0.123655	0.646121
1458	zgc:194285	1.62882	1.80172	0.123794	0.646121
1459	si:dkey-245p14.7	1.62815	2.6982	0.125873	0.646121
1460	CABZ01088622.1	1.62805	2.8497	0.125628	0.646121
1461	ubr3	1.62775	2.25926	0.125381	0.646121
1462	dbr1	1.62756	2.73529	0.125622	0.646121
1463	ispd	1.6274	3.75816	0.126766	0.646121
1464	stub1	1.62651	2.40886	0.125244	0.646121
1465	ewsr1a	1.6262	1.5938	0.122498	0.646121
1466	mapk8ip1a	1.62564	2.41969	0.125779	0.646121
1467	sybl1	1.62456	1.87187	0.124517	0.646121
1468	gramd1a	1.62407	1.61933	0.124458	0.646121
1469	gramd1ba	1.62357	2.16379	0.125844	0.646121
1470	ppp2cb	1.62355	1.84779	0.122721	0.646121
1471	trappc10	1.62288	1.89956	0.124874	0.646121
1472	UBE2M	1.62284	1.98307	0.124744	0.646121
1473	CABZ01073148.1	1.62179	3.70491	0.128191	0.646121
1474	hadhb	1.62178	2.07535	0.125526	0.646121
1475	r3hdm1	1.62163	2.05755	0.126437	0.646121
1476	usp14	1.61675	3.14687	0.128565	0.646121
1477	wdr82	1.61606	1.77498	0.126364	0.646121
1478	rnf126	1.61597	2.32646	0.127476	0.646121
1479	FO704589.1	1.6156	2.02637	0.126816	0.646121
1480	mrpl41	1.61552	2.27276	0.127252	0.646121
1481	csnk1g2a	1.61378	1.94298	0.126784	0.646121
1482	camk1db	1.61354	4.09294	0.13027	0.646121
1483	pcmt	1.61351	2.40719	0.129029	0.646121
1484	pbx2	1.61231	1.72642	0.125924	0.646121
1485	CABZ01117753.1	1.61111	3.47272	0.130315	0.646121
1486	coa3b	1.60989	2.13615	0.12817	0.646121
1487	gpr101	1.60977	3.83191	0.130679	0.646121
1488	phlpp2	1.60813	3.54013	0.130963	0.646121
1489	mrps18b	1.60793	2.3409	0.128864	0.646121
1490	znf346	1.60743	1.82218	0.127118	0.646121
1491	tmem242	1.60692	3.62314	0.131079	0.646121
1492	trhde.2	1.6067	1.91857	0.129033	0.646121
1493	lrrc29	1.60436	3.35506	0.131233	0.646121
1494	clpxa-1	1.60404	2.31259	0.12994	0.646121
1495	sec23ip	1.60363	3.13158	0.13171	0.646121
1496	bean1	1.60345	3.56066	0.131977	0.646121
1497	CABZ01103755.1	1.60338	2.15558	0.131203	0.646121
1498	ncl	1.60286	1.5255	0.127589	0.646121
1499	ENSDARG00000059773	1.60222	1.29231	0.127071	0.646121
1500	ZNF462	1.60125	1.52815	0.128233	0.646121
1501	znf706	1.60097	2.0517	0.129536	0.646121
1502	syncrip	1.60061	0.856346	0.122073	0.646121
1503	rtf1	1.59974	1.5023	0.128444	0.646121
1504	mgll	1.59832	3.07274	0.132743	0.646121
1505	hccsb	1.59751	2.22421	0.130953	0.646121
1506	CABZ01074913.1	1.59669	2.30205	0.131358	0.646121
1507	CABZ01086393.1	1.59627	2.28504	0.131122	0.646121
1508	tm9sf2	1.59603	1.96993	0.130745	0.646121
1509	rabif	1.59582	2.05564	0.130624	0.646121
1510	kptn	1.59516	3.65977	0.133922	0.646121
1511	mrpl40	1.59268	2.04806	0.131461	0.646121
1512	ENSDARG00000103380	1.59236	3.32734	0.134159	0.646121
1513	CABZ01075572.1	1.59185	2.25533	0.133218	0.646121
1514	seh1l	1.5909	2.72369	0.133729	0.646121
1515	atp6ap2	1.59014	1.45453	0.128237	0.646121
1516	mrpl16	1.58898	2.73373	0.134367	0.646121
1517	fnbp1b	1.58802	1.63949	0.133121	0.646121
1518	auts2b	1.58782	1.1332	0.126239	0.646121
1519	si:dkey-170l10.1	1.58772	3.64295	0.135786	0.646121
1520	msl2b	1.58669	1.72559	0.131418	0.646121
1521	galnt16	1.58664	1.88571	0.132706	0.646121
1522	BX324123.2	1.58558	1.80772	0.131002	0.646121
1523	kpna5	1.58523	2.30605	0.134218	0.646121
1524	pggt1b	1.58503	2.94365	0.135498	0.646121
1525	chmp5a	1.58503	1.8615	0.133512	0.646121
1526	cntnap2a	1.58365	1.37224	0.131035	0.646121
1527	tenm3	1.58324	1.46736	0.132736	0.646121
1528	armc1	1.58207	2.02536	0.13447	0.646121
1529	vaspa	1.58148	1.55956	0.134845	0.646121
1530	sprtn	1.5809	4.58377	0.137683	0.646121
1531	pik3ip1	1.58083	2.02387	0.133757	0.646121
1532	mrpl44	1.58029	2.38848	0.135131	0.646121
1533	stx12l	1.58026	1.90457	0.13426	0.646121
1534	ckmt2b	1.58008	1.64663	0.135251	0.646121
1535	rundc3ab	1.57837	1.42442	0.130183	0.646121
1536	vsnl1a	1.57653	1.72354	0.134221	0.646121
1537	tmie	1.57536	1.28882	0.130327	0.646121
1538	ppp2r1bb	1.57489	1.92137	0.134982	0.646121
1539	pld1a	1.57451	4.88606	0.139128	0.646121
1540	ppp2r2d	1.57405	1.86359	0.135038	0.646121
1541	cep131	1.57354	1.9015	0.136489	0.646121
1542	zgc:171566	1.57334	2.06404	0.136222	0.646121
1543	abcc1	1.5729	3.16518	0.138407	0.646121
1544	srrm4	1.57036	1.28775	0.134314	0.646121
1545	si:ch73-22o12.1	1.56956	2.40242	0.138089	0.646121
1546	atf6	1.56897	1.42475	0.134911	0.646121
1547	znf1114	1.56846	2.49561	0.138529	0.646121
1548	prpf19	1.56841	2.49045	0.138398	0.646121
1549	anp32a	1.56826	1.38845	0.134306	0.646121
1550	ccdc127b	1.56797	3.35394	0.139846	0.646121
1551	taok2b	1.56739	1.99495	0.138037	0.646121
1552	slc4a8	1.56647	2.44036	0.139022	0.646121
1553	pcdh15a	1.56635	2.32209	0.13869	0.646121
1554	creb3l3l	1.56626	1.50935	0.135098	0.646121
1555	CABZ01072952.1	1.56592	2.26461	0.138158	0.646121
1556	slka	1.56539	2.08459	0.13784	0.646121
1557	ipo8	1.56499	2.73727	0.139687	0.646121
1558	AC024175.4	1.56453	0.237935	0.126959	0.646121
1559	aclya	1.56422	2.17619	0.139047	0.646121
1560	vps41	1.56356	2.13267	0.139409	0.646121
1561	txn2	1.56281	2.20133	0.139607	0.646121
1562	aes	1.56274	2.53209	0.140017	0.646121
1563	rfx5	1.56235	2.48729	0.140235	0.646121
1564	pptc7b	1.56219	3.31415	0.141262	0.646121
1565	csnk1da	1.56163	1.7861	0.13849	0.646121
1566	zgc:112083	1.56152	2.28339	0.140121	0.646121
1567	appb	1.56008	1.00555	0.134332	0.646121
1568	emc9	1.56	2.29833	0.139845	0.646121
1569	gfm2	1.55846	3.34894	0.142083	0.646121
1570	adssl	1.55841	3.62609	0.142013	0.646121
1571	dera	1.55812	2.44642	0.140631	0.646121
1572	scg3	1.55811	1.81844	0.138236	0.646121
1573	suv420h2	1.5574	1.52842	0.138013	0.646121
1574	mplkip	1.55715	2.2509	0.140462	0.646121
1575	scn2b	1.55634	1.84567	0.139162	0.646121
1576	crtc1b	1.55628	2.03999	0.140948	0.646121
1577	pcdh1g13	1.55605	1.66966	0.139391	0.646121
1578	nipa2	1.55604	2.5365	0.141653	0.646121
1579	il1rapl1a	1.55574	2.09579	0.141184	0.646121
1580	march9	1.55316	1.78703	0.139984	0.646121
1581	hivep2a	1.55284	2.3055	0.142815	0.646121
1582	pdia5	1.55211	2.35511	0.141968	0.646121
1583	ssr3	1.55207	1.92739	0.140446	0.646121
1584	si:ch211-212d10.2	1.55176	2.11847	0.141763	0.646121
1585	hps3	1.54997	3.17535	0.144182	0.646121
1586	becn1	1.54893	1.89919	0.142214	0.646121
1587	hoxc9a	1.5482	1.47401	0.139067	0.646121
1588	sat1a.2	1.548	1.40943	0.140436	0.646121
1589	spns2	1.54744	2.07354	0.142971	0.646121
1590	zgc:56493	1.5472	1.78844	0.141166	0.646121
1591	nprl2	1.54693	1.99922	0.142452	0.646121
1592	lyst	1.54681	1.69945	0.143067	0.646121
1593	hnrnpul1	1.54656	2.11795	0.142822	0.646121
1594	sub1b	1.54643	1.78452	0.141676	0.646121
1595	slc7a6	1.54634	2.35923	0.143684	0.646121
1596	prrc2a	1.54363	1.40833	0.141839	0.646121
1597	irf2bpl	1.54344	0.96262	0.132306	0.646121
1598	rbm42	1.54307	2.40601	0.14437	0.646121
1599	aurkaip1	1.54298	2.05843	0.142911	0.646121
1600	rnf175	1.54291	2.06036	0.142944	0.646121
1601	FO818669.1	1.54222	2.48523	0.144636	0.646121
1602	CABZ01117360.1	1.54138	3.0583	0.145851	0.646121
1603	sigmar1	1.54134	3.60348	0.14632	0.646121
1604	nudc	1.54097	1.95586	0.144473	0.646121
1605	rap1gap	1.54084	1.76193	0.14308	0.646121
1606	si:dkeyp-77h1.4	1.54081	1.8262	0.143271	0.646121
1607	lin52	1.54065	2.25488	0.144594	0.646121
1608	xiap	1.54044	2.57791	0.145437	0.646121
1609	sf3b2	1.53909	1.80746	0.143934	0.646121
1610	tctn1	1.5368	28.9095	0.148318	0.646121
1611	spock1	1.53625	1.44859	0.142291	0.646121
1612	camk2g2	1.53545	1.18533	0.139984	0.646121
1613	gsk3ab	1.53486	1.75356	0.14424	0.646121
1614	atat1	1.53466	1.57238	0.142953	0.646121
1615	wdr1	1.53453	1.84529	0.145143	0.646121
1616	srsf7b	1.53396	1.82864	0.145327	0.646121
1617	CABZ01084613.1	1.53373	1.74936	0.145136	0.646121
1618	nsfb	1.53273	1.46841	0.146021	0.646121
1619	prkaa2	1.53245	3.25462	0.148441	0.646121
1620	aldh6a1	1.5322	2.23548	0.146469	0.646121
1621	si:ch1073-266p11.2	1.53027	5.3391	0.149802	0.646121
1622	cbll1	1.52939	3.38921	0.149043	0.646121
1623	c2h1orf27	1.52917	3.8682	0.149456	0.646121
1624	rps25	1.52872	1.15832	0.142249	0.646121
1625	b4galnt4a	1.52797	1.72804	0.146546	0.646121
1626	zdhhc24	1.52717	2.85092	0.149094	0.646121
1627	myrip	1.52714	1.64267	0.146153	0.646121
1628	si:dkeyp-14d3.1	1.52711	2.10703	0.148198	0.646121
1629	gchfr	1.52711	2.44979	0.148312	0.646121
1630	gosr2	1.52686	3.34053	0.149768	0.646121
1631	rbms2b	1.52642	1.51117	0.145053	0.646121
1632	rab4b	1.5263	1.87427	0.146619	0.646121
1633	pter	1.52549	3.28552	0.149967	0.646121
1634	pja2	1.52496	3.07749	0.149934	0.646121
1635	sco2	1.52478	3.29236	0.150118	0.646121
1636	kif2c	1.52475	1.8441	0.148835	0.646121
1637	CABZ01064103.1	1.52405	3.15156	0.150472	0.646121
1638	nt5dc1	1.52396	2.10486	0.149365	0.646121
1639	csnk2a2b	1.52347	1.84085	0.147315	0.646121
1640	vbp1	1.52292	1.74957	0.147251	0.646121
1641	homer1b	1.52289	2.04826	0.148729	0.646121
1642	dusp7	1.52215	2.04767	0.148856	0.646121
1643	gb:bc139872	1.52208	1.85075	0.147671	0.646121
1644	rpsa	1.52113	1.32773	0.144484	0.646121
1645	tomm5	1.52099	1.68864	0.147197	0.646121
1646	rab14l	1.52095	1.81669	0.147665	0.646121
1647	fam102ab	1.52094	1.66736	0.147866	0.646121
1648	ipo7	1.52068	1.72613	0.148232	0.646121
1649	fth1a	1.51986	1.19772	0.143614	0.646121
1650	bckdk	1.51911	1.85057	0.14827	0.646121
1651	gpatch8	1.5189	0.815961	0.143033	0.646121
1652	nr1d4b	1.51882	2.93148	0.151423	0.646121
1653	tor3a	1.51816	3.10623	0.151766	0.646121
1654	ipo13	1.51811	1.73787	0.14899	0.646121
1655	ENSDARG00000101171	1.51777	2.14051	0.149546	0.646121
1656	BX510934.1	1.51731	2.98937	0.151906	0.646121
1657	pnpla6	1.51603	1.64429	0.149661	0.646121
1658	sdad1	1.51575	2.49487	0.151207	0.646121
1659	mroh1	1.51512	2.00544	0.151453	0.646121
1660	prkacbb-1	1.51447	2.88577	0.152931	0.646121
1661	sept2	1.51354	2.00226	0.15035	0.646121
1662	CABZ01100467.1	1.51354	2.43688	0.152039	0.646121
1663	gpc1a	1.5132	1.67641	0.148714	0.646121
1664	necap1	1.51302	1.56256	0.148074	0.646121
1665	lrrc16b	1.51247	2.17176	0.152255	0.646121
1666	lonp1	1.51144	3.06154	0.153413	0.646121
1667	uba2	1.51092	1.81702	0.150964	0.646121
1668	evi5b	1.50972	1.88212	0.151967	0.646121
1669	fam136a	1.50957	1.9723	0.151252	0.646121
1670	pcdh1gb9	1.50871	2.94173	0.154321	0.646121
1671	socs7	1.50752	1.78799	0.151873	0.646121
1672	CCDC39	1.50735	1.97282	0.152263	0.646121
1673	acot7	1.50646	2.29511	0.153561	0.646121
1674	rpl22l1	1.50621	3.27551	0.154913	0.646121
1675	timm10b	1.50552	2.40395	0.153586	0.646121
1676	nos1apa-1	1.50407	2.1533	0.154671	0.646121
1677	ankrd55	1.50357	2.37208	0.154475	0.646121
1678	ENSDARG00000067815	1.50066	1.5922	0.153071	0.646121
1679	shisa7b	1.50027	1.3422	0.151881	0.646121
1680	fam57ba	1.50007	1.97527	0.154488	0.646121
1681	si:dkey-183c6.8	1.49985	1.73756	0.154411	0.646121
1682	ntm	1.49975	1.76732	0.154016	0.646121
1683	gtdc1	1.49906	4.29924	0.157216	0.646121
1684	rheb	1.49891	1.4864	0.151898	0.646121
1685	camsap1a	1.49847	2.00664	0.154825	0.646121
1686	pfkla	1.49703	1.46327	0.154175	0.646121
1687	chsy1	1.49674	2.37927	0.156671	0.646121
1688	mark4a	1.4966	1.98612	0.156008	0.646121
1689	irf2bp2b	1.49644	1.65281	0.153871	0.646121
1690	cat	1.49642	2.0444	0.154996	0.646121
1691	hspa5	1.49597	1.71376	0.153742	0.646121
1692	mob4	1.49567	2.24298	0.155644	0.646121
1693	cttn	1.49561	2.06021	0.155283	0.646121
1694	cdkn2aipnl	1.49537	2.09648	0.155527	0.646121
1695	cand1	1.49462	1.63824	0.154822	0.646121
1696	rpl22	1.4946	1.40953	0.153263	0.646121
1697	zgc:91910	1.49442	1.67998	0.153965	0.646121
1698	smim8	1.49441	2.41919	0.156671	0.646121
1699	igf1rb	1.49282	1.7205	0.15632	0.646121
1700	myo10l1	1.49256	1.50344	0.15469	0.646121
1701	nfat5a	1.49224	1.95548	0.156338	0.646121
1702	srcap	1.49204	1.61315	0.155934	0.646121
1703	CR855277.2	1.49199	1.97	0.15663	0.646121
1704	mrps21	1.49188	1.6524	0.155532	0.646121
1705	prom1a	1.49182	2.01324	0.156793	0.646121
1706	iqsec2a	1.49181	1.82128	0.156471	0.646121
1707	wdr61	1.49163	2.35948	0.157364	0.646121
1708	wdr81	1.49098	2.46945	0.158035	0.646121
1709	cdadc1	1.49083	2.54753	0.157907	0.646121
1710	gpc6a	1.49062	1.8089	0.155575	0.646121
1711	ENSDARG00000056294	1.49001	2.33041	0.157818	0.646121
1712	hmgn2	1.48986	0.489378	0.141872	0.646121
1713	si:ch73-140j24.4	1.48977	1.65819	0.156234	0.646121
1714	CABZ01100207.1	1.48935	2.01138	0.1584	0.646121
1715	psmd4a	1.48728	1.941	0.157655	0.646121
1716	fosl2	1.4872	2.3133	0.158953	0.646121
1717	cdc27	1.48715	2.07473	0.158057	0.646121
1718	fgd4a	1.48672	1.4184	0.156203	0.646121
1719	myca	1.48641	2.96319	0.159713	0.646121
1720	arih2	1.48634	1.91009	0.157236	0.646121
1721	prkacaa	1.4861	1.48925	0.155819	0.646121
1722	si:ch211-214c7.4	1.48508	2.22268	0.159131	0.646121
1723	BX936415.1	1.48449	2.89082	0.160064	0.646121
1724	pcdh1a3-1	1.48417	5.7118	0.161561	0.646121
1725	gpr185b	1.48397	1.88693	0.157881	0.646121
1726	mrps9	1.48304	2.41389	0.159748	0.646121
1727	hcn2b	1.48272	2.38757	0.159962	0.646121
1728	mrpl30	1.48172	1.94603	0.158168	0.646121
1729	tia1l	1.48136	2.10758	0.159396	0.646121
1730	eif3g	1.48125	1.78628	0.157802	0.646121
1731	ENSDARG00000035471	1.48102	2.45492	0.160133	0.646121
1732	tegt	1.48081	1.61055	0.156588	0.646121
1733	dennd4b	1.48065	1.97931	0.15939	0.646121
1734	rtn4b	1.48019	1.35057	0.156511	0.646121
1735	bri3bp	1.47951	1.90821	0.159135	0.646121
1736	rbm25b	1.47908	1.56729	0.158562	0.646121
1737	lamtor4	1.47848	2.10602	0.159938	0.646121
1738	senp7b	1.47835	2.44892	0.161471	0.646121
1739	rps16	1.4783	0.961544	0.154665	0.646121
1740	aifm2	1.47792	4.98439	0.163138	0.646121
1741	si:ch211-157b11.14	1.47777	2.18751	0.161226	0.646121
1742	rbfa	1.47742	2.29011	0.160901	0.646121
1743	rad23aa	1.47688	2.76004	0.160975	0.646121
1744	dclk2a	1.47686	2.46191	0.161596	0.646121
1745	tp53bp2b	1.47626	1.78823	0.160176	0.646121
1746	rpl3	1.47553	1.70189	0.158223	0.646121
1747	zgc:112496	1.47551	1.95903	0.161122	0.646121
1748	polrmt	1.47539	2.67618	0.161804	0.646121
1749	g3bp1	1.47466	1.76036	0.160262	0.646121
1750	bcorl1	1.47452	1.45085	0.158374	0.646121
1751	scdb	1.4742	1.53489	0.1582	0.646121
1752	naa50	1.47243	1.8682	0.161053	0.646121
1753	ppm1h	1.47193	2.39223	0.16294	0.646121
1754	ppp1r14aa	1.47192	30.3704	0.164835	0.646121
1755	CU856539.2	1.47177	26.292	0.164873	0.646121
1756	FAM109B	1.47174	30.1032	0.164881	0.646121
1757	pars2	1.4717	30.1108	0.164892	0.646121
1758	zgc:173552-4	1.47139	28.4351	0.164975	0.646121
1759	mks1	1.47128	30.2658	0.165006	0.646121
1760	5S_rRNA-468	1.47097	29.152	0.165086	0.646121
1761	tmppe	1.4709	1.67585	0.160159	0.646121
1762	zgc:123275	1.47087	28.8708	0.165112	0.646121
1763	BPHL	1.47031	29.8278	0.165264	0.646121
1764	map3k12	1.47028	2.79033	0.164003	0.646121
1765	adam9	1.47019	2.95619	0.1644	0.646121
1766	dgcr8	1.46843	1.5734	0.161289	0.646121
1767	si:ch73-211l13.2	1.4684	1.58712	0.160235	0.646121
1768	prss23	1.46804	29.7168	0.16587	0.646121
1769	FO818740.1	1.46786	28.3031	0.165918	0.646121
1770	vps13c	1.46733	1.69638	0.162594	0.646121
1771	rbm6	1.46652	1.86457	0.162763	0.646121
1772	AL929029.3	1.46645	26.8562	0.166295	0.646121
1773	phf20b	1.46596	1.38293	0.160799	0.646121
1774	zgc:112334	1.46542	2.68869	0.164677	0.646121
1775	nrxn3b	1.46515	0.919519	0.157496	0.646121
1776	cel.1	1.46465	29.3163	0.166779	0.646121
1777	si:dkey-276j7.1	1.46464	1.37394	0.159129	0.646121
1778	pvrl3b	1.46308	2.72766	0.164653	0.646121
1779	ndufaf7	1.4629	3.10994	0.166089	0.646121
1780	bmpr1bb-1	1.46271	29.7357	0.167301	0.646121
1781	tdrd1	1.46261	29.1901	0.167327	0.646121
1782	u2af1	1.46201	1.97277	0.164398	0.646121
1783	nfya	1.46164	1.80904	0.163389	0.646121
1784	htr4	1.46143	2.77733	0.166194	0.646121
1785	cep112	1.46094	2.74343	0.166182	0.646121
1786	icmt	1.4598	2.98334	0.166782	0.646121
1787	sharpin	1.45963	2.44351	0.165973	0.646121
1788	slc4a10b	1.45934	1.91817	0.165247	0.646121
1789	si:dkey-16p6.1-7	1.45907	26.1014	0.168282	0.646121
1790	cox4i1l	1.45888	29.9542	0.168333	0.646121
1791	CABZ01102276.1	1.45842	1.74381	0.164699	0.646121
1792	cdc42bpb	1.45832	1.78466	0.165554	0.646121
1793	sepw1	1.45825	1.64686	0.163588	0.646121
1794	si:ch1073-221c23.2	1.45804	29.4416	0.168563	0.646121
1795	samd1a	1.45793	2.3632	0.16618	0.646121
1796	chac1	1.45703	1.59103	0.162286	0.646121
1797	zgc:101569	1.45662	2.93748	0.167709	0.646121
1798	dhx16	1.45636	2.63963	0.167598	0.646121
1799	dock10	1.45607	1.37626	0.164092	0.646121
1800	si:ch1073-140o9.2	1.45568	2.38947	0.167314	0.646121
1801	nudt4b	1.4555	2.03019	0.165868	0.646121
1802	5S_rRNA-888	1.45514	30.0452	0.169349	0.646121
1803	col10a1b	1.45506	7.22539	0.169363	0.646121
1804	znf1136	1.45403	2.70747	0.168251	0.646121
1805	fam135a	1.45374	2.79735	0.16834	0.646121
1806	hprt1	1.45345	2.83547	0.168508	0.646121
1807	AL928685.4	1.45305	3.01978	0.168721	0.646121
1808	unc5db	1.45286	1.68708	0.164322	0.646121
1809	CDC37	1.45245	2.40346	0.16798	0.646121
1810	eif3m	1.45188	1.94499	0.166335	0.646121
1811	pim3	1.45175	2.01436	0.166968	0.646121
1812	lmnl3	1.45154	6.6726	0.170313	0.646121
1813	arl6ip1	1.45145	1.47815	0.164562	0.646121
1814	sars	1.45075	1.82743	0.167079	0.646121
1815	glceb	1.45028	2.37557	0.168545	0.646121
1816	ripk2	1.45015	2.89456	0.169163	0.646121
1817	msi2b	1.45001	1.36731	0.16482	0.646121
1818	nudcd3	1.44989	1.80972	0.166153	0.646121
1819	timm44	1.44979	2.55312	0.168911	0.646121
1820	slc26a1	1.4496	29.8377	0.170862	0.646121
1821	arid4a	1.44911	1.40519	0.165547	0.646121
1822	cdk11b	1.44902	1.89277	0.16806	0.646121
1823	lrpap1	1.44872	2.31127	0.168989	0.646121
1824	fras1	1.44863	2.64335	0.169337	0.646121
1825	cd99l2	1.44809	1.4676	0.165723	0.646121
1826	hspa4b	1.44794	2.03237	0.168689	0.646121
1827	tmem11	1.44721	1.64048	0.1668	0.646121
1828	tefa	1.44649	2.14686	0.169343	0.646121
1829	spcs1	1.44636	1.48268	0.166436	0.646121
1830	sap30l	1.44626	1.53583	0.166917	0.646121
1831	rnft2	1.44582	2.33423	0.169542	0.646121
1832	bag1	1.44578	2.81896	0.170321	0.646121
1833	prpf31	1.44516	2.20438	0.169488	0.646121
1834	pgrmc2	1.4449	1.84197	0.168596	0.646121
1835	fstl5	1.44454	1.30567	0.16576	0.646121
1836	smim13	1.44439	2.8792	0.170653	0.646121
1837	aurka	1.44302	2.25861	0.170802	0.646121
1838	FP243382.1	1.44267	2.10494	0.17092	0.646121
1839	ENSDARG00000099004	1.44244	2.26138	0.17004	0.646121
1840	tyw1	1.44232	2.86433	0.171632	0.646121
1841	fam184b	1.44212	1.2468	0.16687	0.646121
1842	erap2	1.44206	2.46826	0.171025	0.646121
1843	trim9	1.44103	2.26132	0.170878	0.646121
1844	si:ch211-284e13.4	1.44095	1.71755	0.170251	0.646121
1845	schip1	1.44072	1.59081	0.170148	0.646121
1846	lypla2	1.44063	1.62391	0.169795	0.646121
1847	nr2f2	1.44037	1.44891	0.167459	0.646121
1848	rap2c	1.44034	1.89917	0.169638	0.646121
1849	BX569787.1	1.44034	1.70333	0.16991	0.646121
1850	dlg2	1.4402	1.41572	0.169719	0.646121
1851	dis3l2	1.43976	2.08174	0.171688	0.646121
1852	ndufa1	1.43942	1.04387	0.166201	0.646121
1853	cap1	1.4393	2.14868	0.171343	0.646121
1854	fpgs	1.43926	3.62365	0.172981	0.646121
1855	dnajb11	1.43916	2.65279	0.172073	0.646121
1856	ENSDARG00000079933	1.43862	6.05061	0.17387	0.646121
1857	farsa	1.43858	2.13612	0.171096	0.646121
1858	fth1b	1.43847	1.94546	0.170332	0.646121
1859	pold3	1.43797	2.24882	0.171706	0.646121
1860	pdxdc1	1.43746	2.17748	0.171789	0.646121
1861	dnajc11a	1.43735	2.37766	0.172201	0.646121
1862	elf2a	1.43709	2.74877	0.173051	0.646121
1863	si:dkeyp-121d4.3	1.43699	1.8129	0.171671	0.646121
1864	ache	1.43679	1.2382	0.168203	0.646121
1865	znfx1	1.43654	6.53973	0.174456	0.646121
1866	dynll1	1.43613	1.24751	0.167267	0.646121
1867	sez6l2	1.43592	1.24782	0.168702	0.646121
1868	eif4a1a	1.43588	1.52793	0.169086	0.646121
1869	sec24b	1.43481	1.67477	0.171682	0.646121
1870	mfap1	1.43466	1.88491	0.171529	0.646121
1871	ptena	1.43465	1.36396	0.17008	0.646121
1872	klhl5	1.43409	1.8783	0.171919	0.646121
1873	gpr173	1.43383	1.73768	0.171136	0.646121
1874	cahz	1.43334	5.87889	0.175338	0.646121
1875	copb1	1.43322	1.77511	0.171726	0.646121
1876	hacd3	1.43316	3.07826	0.174378	0.646121
1877	vav2	1.43284	28.8848	0.175512	0.646121
1878	CABZ01081740.1	1.43268	5.78136	0.175493	0.646121
1879	ENSDARG00000068296	1.43193	1.97477	0.173313	0.646121
1880	ptrh2	1.43142	27.9771	0.175909	0.646121
1881	kansl1b	1.4302	1.34827	0.171095	0.646121
1882	scn1bb	1.43015	1.87848	0.172571	0.646121
1883	si:ch211-215a10.4	1.42925	2.23264	0.174137	0.646121
1884	acbd3	1.42901	1.60223	0.172088	0.646121
1885	ENSDARG00000037679	1.42742	1.64019	0.172497	0.646121
1886	si:dkey-7n6.2	1.42728	2.29491	0.174539	0.646121
1887	magixb	1.42623	2.51808	0.174992	0.646121
1888	tmem63ba	1.42395	1.92383	0.175754	0.646121
1889	rgs4	1.42367	6.62337	0.178082	0.646121
1890	cptp	1.42337	2.25603	0.17585	0.646121
1891	map2k6	1.42336	1.78944	0.175116	0.646121
1892	ptprr	1.423	2.17258	0.175684	0.646121
1893	krt5	1.42297	5.22643	0.178246	0.646121
1894	bcl9l	1.42227	2.12782	0.176479	0.646121
1895	zmym2	1.42182	1.7317	0.174672	0.646121
1896	si:ch211-276c2.4	1.42146	1.6537	0.175352	0.646121
1897	acaa2	1.42074	1.79762	0.175488	0.646121
1898	rabep1	1.41899	2.58862	0.177857	0.646121
1899	ext2	1.41886	1.8224	0.175823	0.646121
1900	BX088688.1	1.41849	2.27053	0.177323	0.646121
1901	BX901907.1	1.41833	28.1803	0.179621	0.646121
1902	ruvbl2	1.41762	3.64786	0.179179	0.646121
1903	rp9	1.41757	2.79894	0.17846	0.646121
1904	dicer1	1.41751	1.40397	0.17565	0.646121
1905	sptbn1	1.41695	0.94571	0.173585	0.646121
1906	CU856520.1	1.4161	2.28262	0.178316	0.646121
1907	zdhhc5b	1.41591	1.94451	0.17793	0.646121
1908	ndufaf2	1.41548	2.32698	0.178512	0.646121
1909	dnpep	1.41493	2.36211	0.178044	0.646121
1910	sart1	1.41443	1.44344	0.174758	0.646121
1911	prmt1	1.41426	1.44321	0.174171	0.646121
1912	ENSDARG00000104868	1.4142	2.11842	0.178458	0.646121
1913	otub1b	1.41417	1.69408	0.175566	0.646121
1914	slc16a3	1.41387	3.8038	0.18028	0.646121
1915	pgp	1.41319	2.3351	0.178841	0.646121
1916	CR855380.1	1.41234	1.41115	0.17542	0.646121
1917	fkbp1aa	1.41209	0.413133	0.163157	0.646121
1918	CABZ01066312.1	1.41176	2.11227	0.17924	0.646121
1919	ahctf1	1.41151	2.56422	0.180167	0.646121
1920	cpne1	1.41115	1.70067	0.177916	0.646121
1921	gmcl1	1.41082	1.87204	0.178212	0.646121
1922	hmg20a	1.40918	1.65416	0.178061	0.646121
1923	rfk	1.40897	5.25094	0.182239	0.646121
1924	rpl21	1.40887	1.36952	0.176706	0.646121
1925	kiaa0101	1.40876	5.07399	0.18222	0.646121
1926	zzef1	1.40848	1.81044	0.17867	0.646121
1927	gpr143	1.40833	27.9789	0.182496	0.646121
1928	si:ch73-280o22.2	1.40784	2.51711	0.180449	0.646121
1929	CU041319.1	1.40718	28.3731	0.182831	0.646121
1930	nnt2	1.40641	5.25321	0.183012	0.646121
1931	si:dkeyp-117b8.4	1.40629	2.15422	0.180791	0.646121
1932	blf	1.40619	27.4155	0.183117	0.646121
1933	tmem121a	1.40611	2.49163	0.18177	0.646121
1934	rars	1.40535	29.3268	0.183363	0.646121
1935	si:dkey-280e21.3	1.40532	1.46685	0.179101	0.646121
1936	slc25a20	1.40445	2.19609	0.181029	0.646121
1937	slc31a1	1.40379	2.78354	0.182466	0.646121
1938	bag4	1.40338	2.64755	0.18238	0.646121
1939	snx17	1.40324	2.38493	0.182185	0.646121
1940	cdc14b	1.40262	1.74191	0.180667	0.646121
1941	sept8a	1.40246	2.15068	0.181975	0.646121
1942	ppp1r14c	1.40224	1.20237	0.177402	0.646121
1943	tex11	1.40172	3.27095	0.182898	0.646121
1944	arhgap25	1.40133	4.74918	0.18439	0.646121
1945	aasdhppt	1.40103	2.85059	0.182605	0.646121
1946	neurog1	1.40042	2.62988	0.182859	0.646121
1947	mapk10	1.40035	1.42719	0.178867	0.646121
1948	med29	1.39989	1.88396	0.181345	0.646121
1949	CR792418.2	1.39945	2.9219	0.184079	0.646121
1950	bckdha	1.39915	1.97167	0.182058	0.646121
1951	adrbk2	1.39877	1.48863	0.182092	0.646121
1952	papd5	1.3982	1.74256	0.182352	0.646121
1953	papd7	1.3981	3.22474	0.184572	0.646121
1954	grik5	1.39798	1.68334	0.18209	0.646121
1955	MAPK8IP1 (1 of many)	1.39788	1.76951	0.182134	0.646121
1956	CABZ01060030.1	1.39774	2.70328	0.184131	0.646121
1957	m6pr	1.39769	2.3581	0.183256	0.646121
1958	homer2	1.39763	4.86837	0.185505	0.646121
1959	zgc:194981	1.39729	2.43367	0.18387	0.646121
1960	si:dkey-54n8.4	1.39702	2.74184	0.184586	0.646121
1961	ENSDARG00000100031	1.39691	2.07282	0.183201	0.646121
1962	fap	1.39609	4.52939	0.185867	0.646121
1963	sez6b	1.39488	2.21703	0.183868	0.646121
1964	CABZ01067681.1	1.39466	2.20833	0.184356	0.646121
1965	ssr4	1.39412	1.73273	0.182359	0.646121
1966	ppcs	1.39306	3.09873	0.185811	0.646121
1967	map4k6	1.39285	3.89287	0.186399	0.646121
1968	CR354556.1	1.39212	3.12641	0.186251	0.646121
1969	CR847953.1	1.39175	4.81221	0.187104	0.646121
1970	tspan9a	1.39174	2.64668	0.186009	0.646121
1971	stk25b	1.39153	1.74489	0.183683	0.646121
1972	cul3a	1.39143	1.61245	0.183048	0.646121
1973	oip5-as1	1.39087	0.615377	0.176039	0.646121
1974	sat2b	1.39042	3.99306	0.18724	0.646121
1975	mlh1	1.38967	3.57919	0.187214	0.646121
1976	pdhx	1.38912	2.05625	0.185564	0.646121
1977	mapkbp1	1.38907	1.64259	0.184701	0.646121
1978	nphp3	1.389	28.5136	0.18817	0.646121
1979	atxn1a	1.38871	4.626	0.188015	0.646121
1980	ppp6r2b	1.38802	2.43109	0.186622	0.646121
1981	CABZ01080702.1	1.38744	1.39078	0.184107	0.646121
1982	mmadhc	1.38734	2.24997	0.186115	0.646121
1983	b3gat1b	1.38653	2.70828	0.187407	0.646121
1984	si:dkey-208k22.6	1.38642	29.5639	0.188935	0.646121
1985	ftr09	1.38622	4.23302	0.188703	0.646121
1986	ENSDARG00000063578	1.38511	1.35443	0.183922	0.646121
1987	kdm3b	1.38475	1.67126	0.186514	0.646121
1988	FADS6	1.38384	4.6924	0.189394	0.646121
1989	camsap2b	1.38377	3.86455	0.189298	0.646121
1990	emc1	1.38374	1.78425	0.18647	0.646121
1991	mtmr4	1.3835	1.91328	0.187231	0.646121
1992	si:dkey-28i19.1	1.38311	28.1807	0.189926	0.646121
1993	apba1a	1.3831	1.59454	0.186729	0.646121
1994	CABZ01035499.1	1.38296	4.63408	0.189674	0.646121
1995	CU694264.1	1.38262	1.44439	0.184731	0.646121
1996	zgc:113298	1.38255	2.68653	0.18858	0.646121
1997	ccdc6b	1.38253	2.19915	0.188201	0.646121
1998	sh3gl2a	1.38202	1.4385	0.183787	0.646121
[truncated: 22,569 more rows]

## Sheet: ZF2
	names	scores	logfoldchanges	pvals	pvals_adj
0	atp2b4	7.60402	3.41285	6.0793e-11	7.46781e-07
1	dmrt3a	7.10465	3.0809	1.24017e-10	1.01562e-06
2	calb2b	7.0104	5.47971	1.23328e-09	6.05984e-06
3	rbfox3a	6.96351	2.56956	2.54247e-10	1.56159e-06
4	si:dkey-7j14.5	6.44032	2.87224	2.8386e-09	8.71733e-06
5	tusc5a	6.31609	4.41515	1.07619e-07	0.000220333
6	ppp3r1a	6.08256	4.45197	2.00062e-07	0.000351081
7	slc8a2b	6.07728	4.46829	6.37413e-07	0.000782999
8	ywhag2	5.72546	3.27684	2.35778e-07	0.000354382
9	snap25a	5.51093	1.34128	2.41703e-07	0.000354382
10	CR855380.1	5.31957	3.83836	3.93351e-06	0.00333236
11	necab2	5.30833	5.85495	1.3004e-05	0.00780066
12	calm1a	5.18818	1.41671	9.20157e-07	0.0010765
13	cplx2l	5.16206	2.61266	2.11842e-06	0.00205464
14	opcml	5.01129	4.1143	1.33355e-05	0.00780066
15	cacna2d3	4.96384	2.01163	2.52544e-06	0.00229797
16	atp1a1a.2	4.94975	3.56867	1.69371e-05	0.00904589
17	rcan3	4.93956	2.896	4.65009e-06	0.00369943
18	lbx1a	4.87758	3.51232	1.14751e-05	0.00741895
19	rbfox1	4.85762	2.22519	5.63612e-06	0.004196
20	ampd2a	4.76391	3.72122	4.20744e-05	0.0154661
21	c1qtnf4	4.61812	4.04936	5.62576e-05	0.0194667
22	nrxn3a	4.60231	1.8198	2.45763e-05	0.0108803
23	ywhaqb	4.56409	1.92226	1.37871e-05	0.00787725
24	sh3kbp1	4.55546	3.74445	7.82791e-05	0.0256421
25	srsf5a	4.46567	1.81012	1.97166e-05	0.00968795
26	calm3b	4.44801	1.98509	2.02706e-05	0.00969368
27	gria3a	4.42633	3.20565	9.47848e-05	0.0291084
28	meis1b	4.38167	3.16029	5.50101e-05	0.0193766
29	eno2	4.29767	2.72056	6.49197e-05	0.0218486
30	rab6bb	4.29432	3.5988	0.000131076	0.0365941
31	sncgb	4.27248	1.41933	4.07036e-05	0.0154661
32	tox2	4.27067	3.06733	0.00012058	0.0344467
33	zgc:65851	4.19986	4.84775	0.00025238	0.0553613
34	ENSDARG00000003145	4.15982	3.58137	0.000232923	0.0524996
35	si:dkey-56f14.4	4.15604	3.85149	0.000212145	0.0502117
36	tapbpl	4.14671	3.18371	0.000230426	0.0524176
37	zfhx4	4.10131	1.66701	9.34544e-05	0.0290631
38	si:ch211-240g9.1	4.09585	3.44925	0.000198858	0.0482367
39	ncam2	4.07624	3.15958	0.000216641	0.0502117
40	pcdh10b	4.02237	4.35226	0.000388836	0.0713777
41	sulf2b	4.01057	3.5238	0.000346552	0.0669108
42	hsp70l	4.00698	1.44376	0.00011507	0.0344467
43	RYR2	3.98971	3.02591	0.000392217	0.0713777
44	pcdh1b	3.95722	3.84104	0.000448362	0.0781183
45	cd81a	3.93546	2.50038	0.000259347	0.0563861
46	ppp3ca	3.90715	2.02426	0.00031872	0.0631478
47	syt12	3.9064	3.91512	0.000487359	0.0792942
48	stau2	3.89794	2.53288	0.000291257	0.0596627
49	sh3gl2a	3.89413	2.86436	0.000281049	0.059107
50	vamp1	3.87634	2.88947	0.00035581	0.0677638
51	kif5aa	3.83916	2.19407	0.000305379	0.0612969
52	SYT2	3.83444	3.73896	0.000486396	0.0792942
53	nat8l	3.8116	3.15568	0.000538947	0.0850194
54	IGLON5	3.8038	2.65104	0.000391375	0.0713777
55	dpf1	3.79247	3.98841	0.00071152	0.100641
56	calm3a-1	3.78796	3.02164	0.00053985	0.0850194
57	pou3f2b	3.76644	2.83793	0.000605905	0.0896739
58	hspa8	3.76083	2.35326	0.000336947	0.0656993
59	zgc:153704	3.70655	6.31347	0.00107164	0.130572
60	rmnd5b	3.66567	3.93111	0.00100561	0.12735
61	ccni	3.66264	1.77746	0.000426039	0.0769626
62	smyd2a	3.65979	3.60104	0.000872928	0.114685
63	atp6v1e1b	3.63847	2.5948	0.00060456	0.0896739
64	mafba	3.63109	3.88165	0.00107358	0.130572
65	pcsk1nl	3.60383	2.13249	0.000725064	0.100641
66	gabra5	3.57295	4.0021	0.00124769	0.145212
67	olfm1b	3.55921	2.1386	0.000718907	0.100641
68	CABZ01078350.1	3.54432	3.14818	0.00103544	0.129789
69	stx1b	3.54324	0.920257	0.000597816	0.0896739
70	slit3	3.54037	2.20257	0.00100059	0.12735
71	inab	3.51952	3.18474	0.00107176	0.130572
72	zgc:65894	3.51891	2.59946	0.000944925	0.121544
73	rtn3	3.50894	2.59656	0.00117086	0.138965
74	mn1b	3.50221	3.61885	0.00155372	0.163128
75	RNF208	3.47782	3.20515	0.00127156	0.146038
76	calb2a	3.47037	8.87713	0.00198013	0.185596
77	PCP4L1	3.4648	2.71761	0.00139573	0.153768
78	ctsla	3.46091	3.37762	0.00151715	0.160661
79	gjd1a	3.44617	2.44219	0.00122421	0.143906
80	vsnl1b	3.41527	2.65722	0.00137897	0.152781
81	ptprt	3.40786	2.92964	0.00185504	0.178622
82	fundc1	3.39604	2.4497	0.00134578	0.150991
83	atxn2	3.36999	2.44301	0.00186853	0.178622
84	CR847566.1	3.35097	3.00748	0.00204086	0.188495
85	emc4	3.32128	2.82035	0.00220213	0.197452
86	LAMP5	3.31535	1.65167	0.00149665	0.159869
87	grin2da	3.3123	4.50585	0.00272881	0.220813
88	ywhaba	3.30345	1.99981	0.00167821	0.166251
89	dclk1b	3.29841	2.11829	0.00199436	0.185596
90	si:ch211-26b3.4	3.28304	2.92208	0.0025968	0.213372
91	dag1	3.28091	2.33742	0.00221142	0.197564
92	gnb1b	3.27808	1.5094	0.00172146	0.167829
93	nefmb	3.26903	8.20601	0.00324548	0.235207
94	syt6a	3.26677	3.84952	0.00300102	0.229953
95	znf385d	3.25995	2.57475	0.00255244	0.212164
96	dynll2b	3.25101	3.17707	0.00248497	0.21052
97	nkx1.2lb	3.24045	2.63019	0.00210529	0.192278
98	slc25a5	3.23817	1.25121	0.00156621	0.163404
99	tln2a	3.23568	3.78642	0.00330501	0.237163
100	chd9	3.21334	2.12551	0.00266097	0.217192
101	BX005108.2	3.21327	2.58731	0.00268605	0.218513
102	tmem132e	3.20663	3.82985	0.00350245	0.241709
103	pcsk6	3.20615	4.64327	0.00366976	0.246553
104	kirrel3l	3.18682	3.08043	0.00330126	0.237163
105	emc4-1	3.1839	2.81651	0.00338513	0.237378
106	gnao1b	3.17855	3.17999	0.0031573	0.231705
107	scn1bb	3.17673	3.00241	0.00315944	0.231705
108	gabrp	3.1744	2.97311	0.00296937	0.229953
109	meis2a	3.16285	1.60579	0.00212413	0.19328
110	irx2a	3.15906	2.95038	0.00315121	0.231705
111	ENSDARG00000097576	3.15012	3.33685	0.00345672	0.239225
112	sfswap	3.14684	2.67752	0.00360367	0.245249
113	hsp90ab1	3.14003	1.2109	0.00217505	0.196459
114	ENSDARG00000002635	3.13777	2.81227	0.00366234	0.246553
115	syn2a	3.13497	2.38713	0.00288528	0.227198
116	gfra3	3.13423	2.80745	0.00339139	0.237378
117	gnb1a	3.1295	1.48229	0.00255619	0.212164
118	si:dkeyp-77h1.4	3.12851	2.8636	0.003673	0.246553
119	CABZ01079826.1	3.12762	2.63694	0.00358414	0.244854
120	vps35	3.11982	2.81393	0.00375959	0.250994
121	wbp2nl	3.11649	3.47739	0.00402231	0.261429
122	ptpn5	3.11521	2.39694	0.00380228	0.252472
123	gnai2b	3.11233	2.86024	0.00365882	0.246553
124	chd5	3.10292	3.12791	0.00432802	0.274004
125	zfpm2a	3.10074	4.60359	0.00467663	0.283692
126	pcp4a	3.09762	3.65195	0.00440641	0.275981
127	pcp4b	3.08703	4.57232	0.00486909	0.289646
128	spry1	3.0803	4.07733	0.0048294	0.288683
129	purba	3.07243	2.60707	0.00406928	0.26309
130	dmrt2a	3.07235	3.50029	0.00410821	0.264909
131	hoxd4a	3.05268	2.40411	0.00419515	0.267705
132	si:dkey-33c12.3	3.02971	3.06262	0.00482432	0.288683
133	meis2b	3.02557	2.68068	0.00445397	0.277026
134	si:ch211-113g11.6	3.02483	4.01322	0.00556154	0.302947
135	slitrk4	3.02441	5.38202	0.00571366	0.303838
136	h2afy2	3.02284	1.36653	0.00338931	0.237378
137	rxfp2a	3.01807	4.84816	0.00583495	0.308286
138	nptna	3.01579	2.71546	0.00452319	0.277814
139	dab2ipa	3.01058	2.76192	0.00531285	0.298005
140	chka	3.01034	3.0519	0.0053608	0.298649
141	slc32a1	3.00859	0.943838	0.00338128	0.237378
142	syngr3b	3.00314	2.684	0.00513439	0.297179
143	SORCS3	2.98946	4.31276	0.0060796	0.313131
144	rims2a	2.9749	2.43263	0.00528216	0.298005
145	inpp4aa	2.97367	2.80217	0.00563919	0.302947
146	ENSDARG00000059093	2.9691	2.80791	0.00591877	0.309483
147	tjp1b	2.96127	1.5635	0.00457915	0.279852
148	ntrk3a	2.95998	2.30992	0.00555479	0.302947
149	lrrn3a	2.95336	3.48456	0.00629873	0.316393
150	ppp2r2ca	2.95057	2.64615	0.00561351	0.302947
151	spegb	2.93756	2.77962	0.0063307	0.316767
152	snx12	2.93324	2.53382	0.00605775	0.312661
153	dnaja2l	2.9271	2.5894	0.00586677	0.309261
154	dpp6b	2.92534	3.05513	0.00668103	0.324386
155	zgc:56493	2.92184	2.78574	0.0062627	0.316393
156	arl3	2.91466	2.7092	0.00631034	0.316393
157	myo6a	2.91323	3.40554	0.00699147	0.334176
158	kif26aa	2.90736	2.39471	0.00626832	0.316393
159	CABZ01043845.1	2.90689	2.63331	0.0070571	0.335032
160	ubl3b	2.90337	2.62696	0.0063032	0.316393
161	ctnnd2b	2.90114	2.21512	0.00644044	0.319611
162	chrna7	2.89783	3.0772	0.00712109	0.336639
163	grm8a	2.89236	3.89401	0.00754326	0.35099
164	magi3a	2.88499	4.59921	0.00796876	0.360926
165	CU464124.1	2.88085	2.15836	0.00695903	0.333924
166	zfyve9b	2.87683	2.76023	0.00740609	0.348568
167	camta1b	2.8767	1.37608	0.00598538	0.311544
168	shank1	2.8697	2.36786	0.00699113	0.334176
169	si:dkeyp-69c1.7	2.86612	4.58025	0.00818046	0.362459
170	mcu	2.8604	3.11118	0.00751355	0.35099
171	atp6v1b2	2.84407	2.53924	0.00695349	0.333924
172	ntm	2.82679	2.72785	0.00829444	0.363553
173	btbd10b	2.82357	2.88484	0.00814162	0.362459
174	camkvl	2.82037	30.8573	0.00946977	0.388403
175	pbx1a	2.81967	2.31444	0.00812302	0.362459
176	pde4ba	2.81631	2.18303	0.00770306	0.355134
177	tbcb	2.81243	2.63136	0.00800161	0.360926
178	cope	2.8115	2.69441	0.0079282	0.360926
179	PRMT8	2.80646	3.27296	0.0091711	0.380881
180	AL929210.4	2.80558	3.75616	0.00937665	0.387169
181	napba	2.80244	2.15791	0.00822138	0.362459
182	lrp1bb	2.79971	1.96281	0.00833415	0.363683
183	gphnb	2.79883	2.45548	0.00841303	0.364569
184	CR388207.1	2.79665	2.99051	0.00918194	0.380881
185	tfg	2.79261	2.66415	0.00853267	0.366562
186	znf385a	2.77911	2.25807	0.00840658	0.364569
187	zgc:165481	2.7651	6.41601	0.0107136	0.413787
188	amd1	2.76277	2.72329	0.00979324	0.39273
189	ppp1cb	2.75577	2.03683	0.00853442	0.366562
190	pcbp3	2.73687	2.44467	0.00967598	0.392653
191	leng1	2.734	2.78324	0.0104042	0.410288
192	meis3	2.72809	2.96401	0.0104775	0.411409
193	nlgn1-1	2.71744	2.77836	0.0108288	0.415041
194	znf318	2.71418	2.38444	0.0106168	0.411409
195	ubxn4	2.71408	3.30872	0.0111254	0.422316
196	kif5ba	2.70684	2.16701	0.0106166	0.411409
197	atcaya	2.70568	2.33024	0.00982206	0.39273
198	tmem179	2.70523	3.34592	0.0113306	0.424994
199	cnbpa	2.70354	2.32762	0.0103008	0.407519
200	acbd7	2.69297	3.1589	0.011789	0.431002
201	lhfpl4b	2.68906	2.85473	0.0116723	0.429615
202	eif5	2.68758	2.16859	0.0105803	0.411409
203	ENSDARG00000076364	2.67843	1.92353	0.0107596	0.413787
204	lingo1b	2.67581	3.13444	0.0121851	0.439013
205	si:dkey-238f9.1	2.6747	4.52817	0.0128914	0.456089
206	ube2ka	2.67213	2.88083	0.0119105	0.432865
207	serpini1	2.67189	2.35491	0.0116146	0.429615
208	skp1	2.66587	2.22744	0.0104491	0.411401
209	nptnb	2.66188	1.89327	0.0101937	0.404587
210	fndc4b	2.65998	3.33179	0.0126202	0.450657
211	ddi2	2.65324	3.51252	0.0131631	0.458709
212	hecw2a	2.65033	2.2885	0.0123771	0.443915
213	stmn3	2.6499	4.29739	0.0136349	0.46982
214	nipbla	2.64033	2.39033	0.0130701	0.457996
215	bcl2b	2.63737	3.4222	0.0137427	0.470268
216	ogt.1	2.63405	1.55545	0.0115025	0.427526
217	chrnb2l	2.62944	2.72223	0.0136674	0.470124
218	junbb	2.62115	2.39449	0.0127396	0.453272
219	ddt	2.61754	2.5466	0.0133668	0.463683
220	fam184b	2.6117	1.88755	0.0128348	0.455671
221	phlda1	2.6058	2.11874	0.0129093	0.456089
222	mid1ip1b	2.60549	2.64024	0.0138966	0.472216
223	il1rapl2	2.60508	3.72024	0.014855	0.487912
224	snapc5	2.60495	2.96238	0.0137436	0.470268
225	slc22a23	2.60225	3.86184	0.0151258	0.491848
226	glra1	2.59038	1.65104	0.013124	0.457996
227	arrb2b	2.58775	2.51335	0.0144922	0.482042
228	gramd1a	2.58758	1.77175	0.0135565	0.468433
229	BX005108.3	2.58756	2.3385	0.0146844	0.48571
230	kifap3a	2.58104	2.16156	0.0142328	0.478562
231	kcnc3a	2.58099	2.03378	0.0138102	0.470581
232	scg2b	2.57977	2.38783	0.0144791	0.482042
233	ufm1	2.56955	2.72756	0.0156477	0.49609
234	ralyl	2.56589	3.54777	0.0162023	0.501333
235	khdrbs2	2.55804	2.25846	0.014215	0.478562
236	ube2d2	2.55803	1.44032	0.0131059	0.457996
237	isca2	2.55767	2.94662	0.015827	0.4966
238	ddx23	2.55445	2.04569	0.0158079	0.4966
239	auts2a	2.5509	2.19183	0.0154966	0.495127
240	stmn2a	2.54832	2.26706	0.0146891	0.48571
241	cacna1ab	2.54043	1.70085	0.015544	0.495127
242	fgf13b	2.53593	2.74976	0.0163897	0.502072
243	atp1b2a	2.53546	1.36054	0.0136909	0.470124
244	lgi2a	2.5315	2.34377	0.016614	0.505163
245	mboat7	2.52359	4.41715	0.0182193	0.527844
246	hoxa9b	2.52358	1.67931	0.0150263	0.491566
247	camsap2a	2.50951	1.69958	0.0163684	0.502072
248	rpz3	2.5083	3.05237	0.0184071	0.53047
249	CR847844.1	2.50365	2.04393	0.0172608	0.515505
250	ankrd46b	2.50251	2.57956	0.0174787	0.518976
251	slc9a7	2.50151	2.47899	0.0179918	0.524966
252	adam19a	2.50068	4.80296	0.0192102	0.540819
253	st8sia1	2.50065	1.94042	0.0169846	0.513029
254	adra2da	2.50015	4.61822	0.0193505	0.540819
255	fosab	2.49988	2.30699	0.016907	0.512766
256	kcnh3	2.49925	4.05998	0.0192674	0.540819
257	gmfb	2.49803	2.58817	0.0175839	0.520484
258	asb5b	2.48997	2.44816	0.0179884	0.524966
259	ENSDARG00000106522	2.48995	3.14571	0.0189553	0.539887
260	CU550716.1	2.48201	2.96923	0.0194722	0.541099
261	mpi	2.48085	3.43942	0.0197359	0.544188
262	sypb	2.47732	2.0405	0.0177708	0.522617
263	apln	2.47562	2.61655	0.0192765	0.540819
264	tnr	2.46182	2.52283	0.0197975	0.545275
265	appb	2.46032	1.26767	0.0170685	0.513897
266	samd11	2.4603	2.31047	0.0193327	0.540819
267	mepce	2.45749	2.2373	0.0194917	0.541099
268	efnb2a	2.45397	2.75456	0.0204774	0.557313
269	naa38	2.45307	2.63681	0.0198867	0.545895
270	tmem56b	2.45235	1.97761	0.0192349	0.540819
271	nlgn1	2.44396	2.51678	0.0204841	0.557313
272	ppiab	2.43966	1.36052	0.017458	0.518976
273	grin2db	2.43932	2.78956	0.0213693	0.561762
274	nrxn1a	2.43559	0.996657	0.0176783	0.52202
275	GSK3B (1 of many)	2.4349	2.72966	0.0211059	0.558813
276	fbxo31	2.43429	2.67022	0.0214022	0.561762
277	dock10	2.43161	2.27604	0.0214311	0.561919
278	b3galt2	2.42727	2.43294	0.0208324	0.55816
279	ttbk1b	2.42704	2.21911	0.0212811	0.560981
280	neflb	2.42592	8.27117	0.0231512	0.583075
281	dmrt1	2.42517	2.2024	0.020966	0.558813
282	AL772314.1	2.42203	1.93944	0.021044	0.558813
283	tmem229b	2.41999	2.71334	0.0218543	0.566367
284	zgc:174877	2.41875	2.42209	0.0220023	0.567211
285	myl6	2.41614	2.11206	0.0212476	0.560981
286	CDC37	2.41566	3.04435	0.0223976	0.572736
287	myo5aa	2.41375	1.95354	0.0210878	0.558813
288	syne1b	2.4124	1.48442	0.0209521	0.558813
289	tacr1a	2.40691	30.3666	0.0241417	0.596075
290	rufy2	2.40455	1.97306	0.0216127	0.564188
291	chrm2a	2.40167	2.48829	0.0223476	0.572507
292	snx2	2.39373	2.66084	0.0234211	0.585361
293	cfl1	2.38168	1.02809	0.0193413	0.540819
294	fam3c	2.38156	4.60488	0.025198	0.602789
295	onecutl	2.38091	2.47939	0.0242772	0.596075
296	laptm4b	2.37962	2.28111	0.0237664	0.590687
297	asic2	2.37766	4.16696	0.0254396	0.603628
298	madd	2.37501	1.72628	0.0228879	0.58039
299	rheb	2.37126	2.01046	0.0231402	0.583075
300	plxna1a	2.36649	1.71302	0.0232347	0.583075
301	tubb2	2.36294	2.35199	0.0236609	0.588958
302	kif5bb	2.35479	2.08855	0.0239887	0.593508
303	epdr1	2.3546	2.56604	0.0251152	0.602745
304	kdm7ab	2.3543	2.53765	0.0253436	0.603628
305	pdcd6	2.35073	2.67769	0.0251716	0.602745
306	prmt8b	2.35061	2.21363	0.02513	0.602745
307	pabpc1b	2.34755	2.08184	0.0247091	0.602043
308	atp2b2	2.33831	1.61926	0.0246395	0.602043
309	akap6	2.33553	2.23068	0.0263521	0.609755
310	CABZ01111833.1	2.33176	2.94852	0.0269859	0.610708
311	sptbn1	2.33163	1.29456	0.0247807	0.602133
312	wdr20a	2.32744	3.84548	0.0282435	0.614602
313	si:ch73-315f9.2	2.3256	4.07795	0.0281404	0.614002
314	CABZ01105295.1	2.32547	1.92039	0.0272364	0.610708
315	cox6b2	2.32445	1.66201	0.0245876	0.602043
316	mgat4b	2.32111	2.28293	0.0267152	0.610708
317	mfsd13a	2.32066	3.10977	0.0282996	0.614734
318	ENSDARG00000043673	2.31752	5.14199	0.0291677	0.621264
319	sptssb	2.31657	4.39141	0.0289113	0.620349
320	arhgap5	2.31575	2.05709	0.0270972	0.610708
321	psmb6	2.31514	2.00722	0.0265412	0.610708
322	kif26ab	2.31213	1.71101	0.0260652	0.607568
323	cntn3b	2.31213	4.09851	0.0292224	0.621264
324	jakmip2	2.31144	1.66721	0.0267954	0.610708
325	hoxc3a	2.31013	1.12765	0.0239544	0.593508
326	mpped2a	2.31012	2.08615	0.0266822	0.610708
327	prune2	2.30698	1.97679	0.0273547	0.610708
328	ralbp1	2.30365	1.70678	0.0281409	0.614002
329	erlec1	2.30202	3.20164	0.0294764	0.624289
330	BX005364.1	2.29959	1.89774	0.026718	0.610708
331	scn8ab	2.29813	2.07834	0.0281819	0.614202
332	hmp19	2.29784	1.31168	0.0250563	0.602745
333	utrn	2.2968	4.45031	0.0302833	0.629442
334	adam23a	2.29588	1.91884	0.02777	0.613187
335	gas7a	2.29423	1.63096	0.0268405	0.610708
336	klhl14	2.29381	2.05853	0.0274696	0.610745
337	smarcd3a	2.29291	2.0477	0.0279503	0.613187
338	oaz1b	2.29183	1.31312	0.0250074	0.602745
339	dstyk	2.29034	2.54334	0.0296585	0.625312
340	dlgap2b	2.2892	2.46414	0.0296944	0.625312
341	kcna1a	2.28727	2.20496	0.0287055	0.619484
342	lrfn2b	2.2836	3.30592	0.0306517	0.631754
343	cacng8a	2.28352	5.58523	0.0314609	0.635555
344	slc45a1	2.28337	2.0709	0.0291991	0.621264
345	draxin	2.28284	2.99825	0.0305086	0.631454
346	lrrtm1	2.26736	2.4178	0.0308963	0.632723
347	anos1a	2.26621	2.55937	0.030698	0.632177
348	hhatla	2.26479	30.069	0.0328361	0.646927
349	ntrk3b	2.26437	2.86608	0.0314848	0.635555
350	grin2aa	2.26275	2.12347	0.0307825	0.632487
351	ENSDARG00000090398	2.25826	5.08235	0.0331922	0.649773
352	dynll1	2.25288	1.50779	0.0284992	0.617432
353	gng2	2.25149	1.47345	0.0282928	0.614734
354	FO818697.1	2.2513	2.42006	0.0319454	0.638078
355	wsb2	2.24861	3.56675	0.0332866	0.650068
356	micu3a	2.24784	1.92896	0.0313977	0.635415
357	sema6e	2.24331	2.41334	0.0328287	0.646927
358	ctnnd2a	2.24166	1.56873	0.0316672	0.635555
359	ndfip2	2.24158	1.68835	0.030982	0.632723
360	si:ch211-288d18.1	2.24071	2.08634	0.0324467	0.643575
361	map1b	2.24066	1.89437	0.0315094	0.635555
362	camk2d1	2.23732	2.7153	0.0335315	0.65156
363	robo2-1	2.22967	1.20267	0.0298815	0.62639
364	zgc:112001	2.2293	2.22145	0.0329099	0.647316
365	rbm5	2.22777	1.61534	0.0309296	0.632723
366	atp6v0cb	2.2197	1.24257	0.0302237	0.62884
367	zfr2	2.21745	2.56977	0.0348855	0.663157
368	BX005254.4	2.21351	1.55687	0.0328933	0.647316
369	cul3a	2.21327	2.03874	0.0335716	0.65156
370	fkbp5	2.21124	3.17092	0.0356778	0.670405
371	chd6	2.20646	1.55584	0.0342474	0.657919
372	arglu1b	2.20497	2.29554	0.0353437	0.668457
373	slc5a12	2.20434	2.25704	0.0356868	0.670405
374	cpvl	2.20377	3.54494	0.0364844	0.675281
375	fkbp2	2.20346	1.97467	0.0344173	0.659548
376	mdh1aa	2.20247	1.64333	0.0323379	0.642782
377	mtss1	2.1998	2.97343	0.0367506	0.675891
378	ncanb	2.19935	1.90728	0.0348832	0.663157
379	npas4a	2.19613	4.1242	0.0373156	0.679592
380	dfnb31b	2.19563	2.84418	0.0366836	0.675891
381	rqcd1	2.19385	2.26853	0.0358566	0.670926
382	scn4ba	2.18938	2.47222	0.0361977	0.672799
383	azin1b	2.18853	1.98878	0.0361698	0.672799
384	mllt11	2.18768	2.08439	0.0352582	0.667867
385	stxbp1a	2.1824	0.887449	0.0324826	0.643575
386	anapc1	2.18217	3.35273	0.0383771	0.691746
387	fgf18a	2.17914	1.99315	0.0368935	0.676417
388	CABZ01050509.1	2.17615	2.15231	0.0369357	0.676686
389	stk38l	2.17529	2.18093	0.0367942	0.676111
390	plxna1b	2.16964	3.23993	0.0392218	0.695969
391	CABZ01062995.1	2.16912	2.49398	0.0380497	0.688368
392	slitrk3a	2.16865	4.24832	0.0397655	0.696457
393	caskin1	2.16819	1.29721	0.0365017	0.675281
394	hmox2a	2.16707	3.06748	0.039263	0.695969
395	tmem35	2.16692	1.37544	0.0362032	0.672799
396	adam10b	2.16454	2.08048	0.0379317	0.687246
397	VPS72	2.16308	5.10383	0.0405038	0.70018
398	BX248497.1	2.16301	3.5646	0.0399257	0.696457
399	prrt2	2.16148	1.57522	0.0357219	0.670405
400	rnf10	2.16129	1.6621	0.0362359	0.672897
401	wdr17	2.15989	2.5911	0.0395751	0.696281
402	aagab	2.15928	3.31027	0.03996	0.696457
403	grin1a	2.15864	1.49785	0.0366998	0.675891
404	cacnb4b	2.15797	1.41272	0.0357991	0.670405
405	timmdc1	2.15742	2.28866	0.0390669	0.695969
406	purab	2.15709	1.84556	0.0386175	0.693657
407	nefma	2.15688	2.24976	0.0391641	0.695969
408	bysl	2.15591	2.92022	0.0404432	0.70018
409	si:dkey-106c17.3	2.1543	3.9729	0.0408232	0.703164
410	amigo3	2.15368	3.27287	0.040345	0.699106
411	nrxn3b	2.15343	1.13429	0.0356603	0.670405
412	hoxa10b	2.15297	2.20049	0.0378436	0.686563
413	zmp:0000000794	2.15105	2.16186	0.0395214	0.696281
414	cog8	2.15057	3.28768	0.040871	0.703164
415	mfsd1	2.14854	4.26961	0.0416855	0.70759
416	zgc:101577	2.14818	3.14686	0.0408471	0.703164
417	ARHGAP22 (1 of many)	2.14511	2.08843	0.0396123	0.696281
418	scn2b	2.14444	2.25559	0.0398922	0.696457
419	rad23ab	2.14272	3.88269	0.0419867	0.709847
420	ptp4a1	2.14226	1.22811	0.0363397	0.674316
421	pus7	2.13533	3.51848	0.0423482	0.710375
422	trim37	2.13447	2.2768	0.0411537	0.704574
423	5S_rRNA-131	2.13438	30.2495	0.0432283	0.714022
424	adra1ba	2.13393	29.9037	0.0432691	0.714022
425	psmd4b	2.13347	2.56728	0.0412374	0.704596
426	rdh8a	2.1321	30.458	0.0434338	0.714022
427	snpha	2.13118	29.718	0.0435175	0.714022
428	phyhip	2.12954	1.55193	0.0391213	0.695969
429	aplp1	2.12842	1.48016	0.0391334	0.695969
430	hspa12a	2.1283	3.11096	0.0429372	0.714022
431	pank1a	2.12812	2.48591	0.0422987	0.710375
432	MZT1	2.12573	1.93657	0.0409981	0.703841
433	ndufa4	2.12444	1.86448	0.0392341	0.695969
434	psmb3	2.12417	2.23626	0.0410189	0.703841
435	ENSDARG00000104358	2.12312	2.16676	0.0424556	0.710375
436	tshz1	2.12176	1.82019	0.0413425	0.70486
437	tab3	2.12043	2.30261	0.0424033	0.710375
438	onecut3b	2.11792	3.90954	0.044194	0.714022
439	fryb	2.1163	1.47641	0.0412672	0.704596
440	mecom	2.11573	3.02299	0.0435875	0.714022
441	rbms1a	2.11494	2.02089	0.0425039	0.710375
442	kif26ba	2.11386	1.29869	0.0405265	0.70018
443	spag9a	2.11339	1.57023	0.0412149	0.704596
444	vsnl1a	2.11301	1.94748	0.0421828	0.709847
445	clta	2.11279	1.56691	0.0401061	0.696457
446	cers1	2.11214	2.09417	0.0430136	0.714022
447	actr1	2.11057	1.86999	0.0414457	0.70564
448	ppm1j	2.10194	2.34947	0.0443582	0.714022
449	taf5	2.10187	3.13075	0.0450378	0.714022
450	ipmkb	2.10161	2.15662	0.0439732	0.714022
451	rgs17	2.10133	2.67333	0.0444647	0.714022
452	pbx4	2.10123	0.968341	0.0400187	0.696457
453	CABZ01072359.1	2.10069	2.67082	0.044332	0.714022
454	adarb1b	2.10033	1.53744	0.0424065	0.710375
455	trappc4	2.09872	2.06932	0.0431633	0.714022
456	JMJD1C (1 of many)	2.09662	1.63098	0.0433078	0.714022
457	ube2d2l	2.09216	2.28441	0.0446823	0.714022
458	nrg2b	2.0921	1.45879	0.0426941	0.713057
459	BX470264.1	2.08868	2.27019	0.0448656	0.714022
460	grhpra	2.08741	30.0441	0.0476423	0.714022
461	cita	2.08735	2.49997	0.0464353	0.714022
462	CABZ01115347.1	2.08639	1.86002	0.0444461	0.714022
463	eif4a3	2.08632	2.07	0.0447277	0.714022
464	akt3a	2.08531	2.73883	0.046497	0.714022
465	mpp3b	2.08513	2.3879	0.0455016	0.714022
466	cops7a	2.08378	2.15209	0.0449118	0.714022
467	rtn1b	2.07968	1.43022	0.0425045	0.710375
468	mcf2b	2.078	2.95919	0.0473671	0.714022
469	ENSDARG00000101094	2.07718	3.10449	0.0478059	0.714022
470	rims2b	2.0765	1.7911	0.0455812	0.714022
471	necap1	2.07469	1.78643	0.0446925	0.714022
472	ENSDARG00000074572	2.0741	1.81492	0.0457803	0.714022
473	eef1a1a	2.07355	2.07498	0.0461187	0.714022
474	lmnb2	2.07068	1.62789	0.0458273	0.714022
475	FO818686.1	2.0626	2.09816	0.0479198	0.714022
476	rab3ip	2.06243	1.75753	0.0465918	0.714022
477	BX927247.1	2.06194	3.12369	0.0487598	0.714022
478	gfra1b	2.06047	30.1115	0.0503519	0.714022
479	cntn1b	2.06044	3.07706	0.0494473	0.714022
480	ENSDARG00000037403	2.05993	1.08718	0.0477852	0.714022
481	fam43b	2.05896	3.04731	0.0491175	0.714022
482	stk25a	2.05747	3.07458	0.049511	0.714022
483	usp1	2.0572	3.55622	0.049889	0.714022
484	zgc:113149	2.0565	2.24784	0.0484474	0.714022
485	mapk8ip2	2.05371	2.10145	0.0484816	0.714022
486	epb41l3a	2.05368	1.85262	0.0475441	0.714022
487	acat2	2.05035	2.2366	0.0485963	0.714022
488	cacng7a	2.05027	27.9128	0.0514132	0.714022
489	ngfra	2.05016	3.73556	0.0508583	0.714022
490	ENSDARG00000100731	2.0486	3.58967	0.0509681	0.714022
491	capn5b	2.04781	2.3408	0.0493609	0.714022
492	ablim2	2.04775	2.21242	0.0496417	0.714022
493	xylt1	2.04573	1.89914	0.049222	0.714022
494	si:ch73-109d9.2	2.04497	2.61275	0.0503531	0.714022
495	BX005154.1	2.04173	2.45408	0.050875	0.714022
496	slc25a25b	2.04054	5.29636	0.0523173	0.714022
497	si:ch73-181d5.4	2.04025	2.43617	0.0505982	0.714022
498	mink1	2.03677	3.08227	0.0518984	0.714022
499	atp6v1g1	2.03667	1.77398	0.0475156	0.714022
500	elmo1	2.03626	1.22597	0.0460631	0.714022
501	brinp1	2.03126	1.8252	0.0502977	0.714022
502	plpp1a	2.03002	2.67604	0.0518831	0.714022
503	slc22a15	2.02975	3.14683	0.0524778	0.714022
504	CSMD3 (1 of many)	2.02941	2.81424	0.0519896	0.714022
505	CR848757.1	2.02871	2.2783	0.0514207	0.714022
506	camk2g1	2.02855	1.35217	0.0484785	0.714022
507	gabbr1b	2.02754	1.69815	0.0506845	0.714022
508	cd2bp2	2.0265	2.54037	0.0521986	0.714022
509	sp4	2.02526	2.42434	0.0527078	0.714022
510	lamp1	2.02488	1.98393	0.05135	0.714022
511	irf2bp2b	2.02424	1.79748	0.0506465	0.714022
512	ENSDARG00000098810	2.02335	1.74919	0.0515226	0.714022
513	commd1	2.02182	2.97957	0.0530769	0.714022
514	slc30a4	2.02108	1.78881	0.0525641	0.714022
515	SEPT4	2.01829	3.49465	0.0539914	0.714022
516	CABZ01099795.1	2.0179	2.31199	0.0524846	0.714022
517	znf865	2.01751	1.55717	0.0511067	0.714022
518	hoxa2b	2.01702	2.34707	0.0524269	0.714022
519	kidins220b	2.0161	1.37395	0.0501865	0.714022
520	pbx3a	2.01559	3.39291	0.0545783	0.714022
521	xpr1a	2.01442	29.5218	0.0553036	0.714022
522	tarbp2	2.0139	2.80173	0.0537471	0.714022
523	alg5	2.01304	2.8374	0.053984	0.714022
524	fndc5b	2.01127	2.76518	0.0542724	0.714022
525	tns1a	2.01016	1.29419	0.0510572	0.714022
526	strap	2.00612	2.21973	0.0534933	0.714022
527	ppiaa	2.0049	1.52073	0.0517568	0.714022
528	myh10	2.0035	1.8113	0.0535508	0.714022
529	SLC16A7	2.00289	1.80347	0.0530909	0.714022
530	CR751224.1	2.00243	4.64852	0.0563669	0.714022
531	elof1	1.99975	1.97965	0.0534459	0.714022
532	glcci1	1.99417	1.81799	0.0546031	0.714022
533	pak1	1.99254	1.53705	0.0534659	0.714022
534	cntnap3	1.99196	3.17859	0.0568883	0.714022
535	klhl11	1.98849	2.33801	0.0559261	0.714022
536	CABZ01064672.1	1.98726	4.7408	0.058266	0.714022
537	dennd5b	1.98604	1.5359	0.054986	0.714022
538	bahd1	1.98136	2.37656	0.0572186	0.714022
539	CR848812.1	1.98074	1.65311	0.0559394	0.714022
540	abhd8a	1.97685	2.10913	0.0570686	0.714022
541	enox2	1.97629	1.6134	0.0561202	0.714022
542	ywhabb	1.97528	1.76038	0.0547726	0.714022
543	napbb	1.97394	2.22984	0.0578961	0.714022
544	pim1	1.9739	1.9907	0.0566549	0.714022
545	stim1a	1.97362	1.80893	0.0566653	0.714022
546	cdk5	1.97287	2.0819	0.0574917	0.714022
547	ca10a	1.97218	29.6744	0.0602188	0.714022
548	sash1b	1.97012	3.45243	0.0595487	0.714022
549	chrnb3b	1.96944	4.35475	0.0601118	0.714022
550	FAM135B	1.96908	2.53186	0.0590508	0.714022
551	tprn	1.96831	1.97527	0.0581287	0.714022
552	sh3bgrl3	1.9672	1.96061	0.0571219	0.714022
553	KCNIP4	1.96718	3.25732	0.0597742	0.714022
554	tmem178b	1.9648	1.35193	0.0571441	0.714022
555	DMWD	1.96415	5.06719	0.061025	0.714022
556	ADGRL3	1.96376	1.67569	0.0582682	0.714022
557	gid8b	1.96116	1.98969	0.0587619	0.714022
558	ENSDARG00000077377	1.96079	3.39497	0.0607063	0.714022
559	si:ch211-195d17.2	1.96052	2.67777	0.0599812	0.714022
560	tuba1b	1.95857	0.897742	0.056612	0.714022
561	zgc:194908	1.95819	2.64058	0.0600782	0.714022
562	alkbh5	1.95603	3.10329	0.0610645	0.714022
563	irf7	1.9546	4.29264	0.0618922	0.714022
564	cpeb2	1.95402	1.45402	0.0582797	0.714022
565	rfc5	1.95362	2.68161	0.060916	0.714022
566	FP085428.1	1.9525	2.79354	0.0610031	0.714022
567	nptxra	1.95107	1.96493	0.0600933	0.714022
568	baz2a	1.95036	1.47352	0.0585093	0.714022
569	CABZ01103811.1	1.94868	2.11285	0.0607954	0.714022
570	CABZ01045062.1	1.94757	2.45802	0.0616632	0.714022
571	rbm19	1.94748	2.29373	0.0613224	0.714022
572	upf3a	1.94647	1.16303	0.0574536	0.714022
573	atp5b	1.94536	1.45818	0.0564267	0.714022
574	nptx1l	1.94526	2.83423	0.0619092	0.714022
575	rdh12	1.94424	2.33528	0.0616892	0.714022
576	si:ch211-272n13.3	1.94313	2.16629	0.0614977	0.714022
577	retreg3	1.943	1.82617	0.0609307	0.714022
578	CABZ01085201.1	1.94181	2.61621	0.062729	0.714022
579	uqcr10	1.94001	1.29477	0.0587308	0.714022
580	srrd	1.93824	6.85247	0.0644295	0.714022
581	myo10l1	1.93654	1.83393	0.0620978	0.714022
582	tarsl2	1.93475	1.76872	0.0612195	0.714022
583	fgf12b	1.93444	1.61496	0.0609725	0.714022
584	vgf	1.93318	1.72809	0.0610915	0.714022
585	tmem56a	1.92649	1.98768	0.0625385	0.714022
586	zgc:172282	1.92528	1.72582	0.0630926	0.714022
587	brd2b	1.92513	2.46693	0.0644359	0.714022
588	pias4a	1.9244	1.73801	0.0626906	0.714022
589	spata22	1.9237	2.26462	0.064216	0.714022
590	ckbb	1.91951	0.953873	0.0595244	0.714022
591	mtmr4	1.9186	2.12953	0.0647255	0.714022
592	btbd6b	1.91773	1.86327	0.0634687	0.714022
593	rab6a	1.91752	1.94879	0.0646522	0.714022
594	znf1165	1.91718	3.34664	0.0663684	0.714022
595	mt-atp8	1.91705	1.16204	0.0591971	0.714022
596	toporsa	1.91693	4.06381	0.0665434	0.714022
597	atp1a1a.3	1.91687	1.76671	0.0653464	0.714022
598	CU633984.1	1.91522	1.70236	0.0651514	0.714022
599	ENSDARG00000073822	1.913	1.54474	0.0637292	0.714022
600	lars2	1.91247	4.2788	0.0675758	0.714022
601	aurka	1.91186	2.38485	0.0661289	0.714022
602	ENSDARG00000090064	1.9095	2.35215	0.066357	0.714022
603	yipf4	1.90912	2.1797	0.065386	0.714022
604	grin3ba	1.90733	2.52003	0.0673304	0.714022
605	mtor	1.90704	1.67407	0.0653303	0.714022
606	tubgcp3	1.90665	1.89382	0.0656181	0.714022
607	apbb3	1.90532	2.01805	0.0660646	0.714022
608	BX546447.1	1.90474	1.55696	0.0646731	0.714022
609	zbtb8os	1.90469	3.95668	0.0684502	0.714022
610	yipf3	1.90342	2.46065	0.0670074	0.714022
611	zgc:153018	1.90341	2.97618	0.0678924	0.714022
612	kctd2	1.89997	2.05724	0.0667823	0.714022
613	slc6a5	1.89833	0.792866	0.0614406	0.714022
614	psme2	1.89759	29.6156	0.0698445	0.714022
615	trappc3	1.89746	1.91926	0.0667161	0.714022
616	lrp6	1.89733	2.0309	0.0677258	0.714022
617	ube2ql1	1.89589	1.34004	0.064231	0.714022
618	CR847998.1	1.89311	4.11478	0.0700538	0.714022
619	igsf11	1.89296	28.3785	0.070483	0.714022
620	irx1a	1.89281	1.90158	0.0662001	0.714022
621	slit2	1.89281	3.10457	0.0698847	0.714022
622	kmt2cb	1.89254	1.25382	0.066454	0.714022
623	cadm3	1.89231	1.37994	0.0647577	0.714022
624	ghra	1.89223	3.05421	0.0693153	0.714022
625	slc6a1a	1.89057	2.31821	0.0687307	0.714022
626	CCDC39	1.88816	1.75138	0.0671552	0.714022
627	cbfa2t2	1.88694	2.35417	0.0694261	0.714022
628	palm1b	1.88666	1.11959	0.0642196	0.714022
629	adipor1a	1.88571	2.00313	0.068752	0.714022
630	ano8b	1.88402	2.19612	0.0694261	0.714022
631	enc1	1.88401	1.50415	0.0676885	0.714022
632	ppp2r5eb	1.88217	1.8872	0.0690419	0.714022
633	nhsb	1.87996	2.09657	0.0704942	0.714022
634	ank2b	1.87702	0.984404	0.0665802	0.714022
635	ptpn4b	1.87676	1.65559	0.0691519	0.714022
636	CABZ01085067.1	1.87563	4.31044	0.072495	0.714022
637	arpc5la	1.87545	1.92763	0.070198	0.714022
638	gab2	1.87428	4.39961	0.0727856	0.714022
639	akap17a	1.87379	2.1047	0.0710793	0.714022
640	ano5b	1.87277	2.19172	0.0711603	0.714022
641	ipo11	1.8723	3.19245	0.0723288	0.714022
642	CR388166.1	1.87055	4.3713	0.0732903	0.714022
643	ctr9	1.87051	2.28324	0.0716898	0.714022
644	ssrp1b	1.87022	2.03152	0.071323	0.714022
645	gpcpd1	1.86952	1.61527	0.0702627	0.714022
646	gad2	1.86745	1.49178	0.0700818	0.714022
647	akr1b1	1.86745	2.4894	0.0722559	0.714022
648	arl6ip5b	1.8647	1.85065	0.0712979	0.714022
649	ufc1	1.86417	2.55006	0.0725251	0.714022
650	rab3ab	1.86336	1.64348	0.0699113	0.714022
651	dok6	1.86169	2.8148	0.0737431	0.714022
652	TRIM67	1.86132	2.06039	0.0723907	0.714022
653	cbln2b	1.86113	2.98318	0.0739205	0.714022
654	CU856622.1	1.8604	2.72839	0.0744445	0.714022
655	cpe	1.85998	0.937316	0.0688463	0.714022
656	elmo2	1.85908	1.90879	0.0722423	0.714022
657	dpf3	1.85508	2.0309	0.0735974	0.714022
658	BX247868.1	1.85449	1.55751	0.0722142	0.714022
659	lingo2a	1.85335	2.33436	0.0740128	0.714022
660	sgce	1.85222	1.83891	0.072137	0.714022
661	hcn1	1.85179	1.52058	0.0719212	0.714022
662	sptssa	1.85127	2.09899	0.073737	0.714022
663	tspan2a	1.85064	1.70471	0.0725436	0.714022
664	emc10	1.85032	1.85625	0.0731179	0.714022
665	pdhb	1.84929	1.74713	0.0719272	0.714022
666	cadm2a	1.84913	2.0469	0.0735619	0.714022
667	purbb	1.84472	2.08798	0.0748507	0.714022
668	lta4h	1.84437	3.64284	0.0766986	0.714022
669	rab14	1.84146	1.52363	0.0724799	0.714022
670	nadk2	1.84141	3.19063	0.0768142	0.714022
671	RHOBTB3	1.84003	2.08201	0.0756989	0.714022
672	lrba	1.83989	1.49649	0.0752516	0.714022
673	nt5c1ab	1.8398	2.82274	0.0766559	0.714022
674	shisa7b	1.83942	1.41668	0.0742155	0.714022
675	eif4g1a	1.83686	1.74813	0.0757857	0.714022
676	fkbp11	1.83656	2.32082	0.0770264	0.714022
677	mob2b	1.8361	2.37593	0.0767256	0.714022
678	kmt2ca	1.83607	1.51034	0.0753857	0.714022
679	dtna	1.83558	2.30649	0.0776271	0.714022
680	tox4a	1.83506	2.40044	0.0773932	0.714022
681	si:ch73-44m9.1	1.83496	4.54039	0.0786368	0.714022
682	rab11fip3	1.83349	2.05187	0.0766174	0.714022
683	ccdc120	1.83137	2.07897	0.077646	0.714022
684	adam22	1.83102	1.42704	0.0755499	0.714022
685	pink1	1.83079	3.77518	0.0786979	0.714022
686	ptpra	1.82984	1.64583	0.076964	0.714022
687	ankrd54	1.82971	2.07823	0.0772397	0.714022
688	ank2a	1.82914	1.38839	0.0760453	0.714022
689	lnx1	1.82903	1.63234	0.0759346	0.714022
690	gpat4	1.82898	2.06614	0.0771378	0.714022
691	ppp2r2ab	1.82876	1.85049	0.0766368	0.714022
692	whsc1	1.82712	2.70546	0.0787729	0.714022
693	ilk	1.82549	2.3551	0.0784556	0.714022
694	slc4a10b	1.82515	2.05807	0.0782444	0.714022
695	fbxl16	1.82448	1.29471	0.0762739	0.714022
696	lrsam1	1.8242	2.89394	0.0796703	0.714022
697	rabggta	1.82359	3.12906	0.0796391	0.714022
698	slc35f3b	1.82336	3.5295	0.0798029	0.714022
699	BX957258.1	1.82303	2.01643	0.0778409	0.714022
700	tet3	1.82183	1.37193	0.0767002	0.714022
701	adgrb1a	1.8215	1.27562	0.0757636	0.714022
702	atg16l1	1.82109	2.03859	0.0786572	0.714022
703	stmn4	1.82062	1.92244	0.0773987	0.714022
704	sec22bb	1.82035	1.85721	0.0771635	0.714022
705	celf2	1.81937	2.06603	0.0792169	0.714022
706	sh3gl3a	1.81884	1.56025	0.0779966	0.714022
707	vamp2	1.81856	0.823048	0.071779	0.714022
708	tbc1d10b	1.81769	1.6834	0.0781443	0.714022
709	slc36a4	1.81591	1.8855	0.0789002	0.714022
710	itm2cb	1.81544	1.98888	0.0791747	0.714022
711	lsm5	1.81521	2.64166	0.0807005	0.714022
712	dgcr8	1.81518	1.7268	0.0789752	0.714022
713	osbpl6	1.81497	2.30925	0.0802091	0.714022
714	sesn3	1.81399	4.81544	0.0821053	0.714022
715	ldb2a	1.81379	1.73284	0.0793508	0.714022
716	znf1035	1.81205	1.17695	0.0769407	0.714022
717	phf20b	1.81174	1.81373	0.0802215	0.714022
718	CABZ01109033.1	1.80925	2.23335	0.0805738	0.714022
719	capza1b	1.80891	1.79272	0.07948	0.714022
720	kalrnb	1.80869	1.49242	0.079199	0.714022
721	hars	1.80858	2.21507	0.08085	0.714022
722	CABZ01088061.1	1.80847	2.72819	0.0815149	0.714022
723	plecb	1.80774	2.03835	0.0811661	0.714022
724	prkcea	1.8075	1.4951	0.0789376	0.714022
725	zc3h12b	1.80602	2.07648	0.0814425	0.714022
726	id2a	1.80553	1.80334	0.0787901	0.714022
727	slc39a6	1.80417	2.23732	0.0813745	0.714022
728	timp2a	1.80246	2.04804	0.0814723	0.714022
729	phlda3	1.80224	3.162	0.0829365	0.714022
730	cybb	1.80197	1.46728	0.0812183	0.714022
731	CABZ01084868.1	1.80187	1.90773	0.0813877	0.714022
732	samd12	1.80106	2.38073	0.0822716	0.714022
733	sh3glb2b	1.79977	1.61742	0.080094	0.714022
734	pfkfb2b	1.79958	29.5185	0.0845123	0.714022
735	fgf12a	1.79797	1.95815	0.0821688	0.714022
736	5S_rRNA-312	1.79781	29.5451	0.0848015	0.714022
737	nelfcd	1.79755	2.21243	0.0824835	0.714022
738	hoxc11b	1.79749	1.97975	0.0816039	0.714022
739	pcdh2ac	1.79731	1.64591	0.0807798	0.714022
740	CABZ01075572.1	1.79429	2.05912	0.0832218	0.714022
741	CU929339.3	1.79425	28.0617	0.0853812	0.714022
742	ndst1b	1.7925	1.55715	0.0820242	0.714022
743	mbnl2	1.7924	2.06691	0.083688	0.714022
744	fam131bb	1.79032	1.50391	0.0811945	0.714022
745	raf1b	1.78953	3.6081	0.0859509	0.714022
746	pptc7a	1.78934	1.46788	0.0820279	0.714022
747	mfsd1-1	1.78887	3.05343	0.0851998	0.714022
748	mtnr1ba	1.78861	1.953	0.0832451	0.714022
749	tuba1c	1.78754	0.888017	0.0796729	0.714022
750	smpd2a	1.78364	7.02893	0.0871245	0.714022
751	anxa6	1.78356	29.5851	0.087147	0.714022
752	mctp1a	1.78322	1.83197	0.0849894	0.714022
753	sacs	1.78224	2.02258	0.0856081	0.714022
754	nhsl2	1.78103	2.35019	0.0856003	0.714022
755	cstf1	1.78061	2.63371	0.0863036	0.714022
756	rcan1a	1.78043	1.94809	0.084838	0.714022
757	ap5s1	1.78029	3.27886	0.0868487	0.714022
758	CU861453.1	1.77999	1.97598	0.0855174	0.714022
759	dgat1a	1.77931	3.22048	0.0870506	0.714022
760	fhod3b	1.77926	2.23417	0.0860437	0.714022
761	AL953886.1	1.77855	2.67705	0.0862763	0.714022
762	ndst3	1.77789	3.05827	0.0870082	0.714022
763	BX324123.2	1.77779	1.72159	0.0836399	0.714022
764	TMEM151A	1.77413	1.68682	0.0859246	0.714022
765	cpeb4a	1.7741	1.64837	0.0856323	0.714022
766	vim	1.77395	2.09545	0.0864259	0.714022
767	smc5	1.77304	2.27171	0.0867942	0.714022
768	nptxrb	1.7715	1.81332	0.0856925	0.714022
769	zgc:162928	1.7715	2.41779	0.0874936	0.714022
770	CR354556.3	1.77046	2.2889	0.0869298	0.714022
771	camkvb	1.77021	29.152	0.0893956	0.714022
772	zeb1b	1.77004	1.75186	0.0867129	0.714022
773	aff2	1.76987	1.52161	0.0864808	0.714022
774	slc35f4	1.76834	2.10305	0.086963	0.714022
775	CR786577.1	1.76751	1.77389	0.0864231	0.714022
776	AL954322.3	1.76725	3.14278	0.0890805	0.714022
777	ctsf	1.76692	1.49328	0.0849599	0.714022
778	ppfia3	1.76644	1.09118	0.0846508	0.714022
779	cnnm4b	1.7661	2.63502	0.0886683	0.714022
780	slc25a47b	1.76605	2.6334	0.0884578	0.714022
781	phkg1a	1.76497	1.93284	0.0873854	0.714022
782	rassf1	1.7635	2.91921	0.0892492	0.714022
783	KIF2A	1.76253	1.86032	0.0884267	0.714022
784	prelid1b	1.76156	2.67129	0.0894478	0.714022
785	gb:bc139872	1.76105	1.7858	0.0874854	0.714022
786	slc25a20	1.76026	2.30715	0.0890103	0.714022
787	nckipsd	1.7599	2.1651	0.0895829	0.714022
788	apba2a	1.75863	1.79358	0.0882959	0.714022
789	cbx8b	1.75638	1.48896	0.0881217	0.714022
790	lmo2	1.75483	1.92795	0.0890567	0.714022
791	fbxw11b	1.75144	1.69078	0.0892516	0.714022
792	oxr1b	1.75128	1.64446	0.0890717	0.714022
793	podxl2	1.75096	1.78156	0.0895959	0.714022
794	cbx3a	1.7504	1.44651	0.0884558	0.714022
795	bsnb	1.75034	1.13782	0.0878187	0.714022
796	fis1	1.75009	1.84407	0.090143	0.714022
797	si:ch211-284f22.3	1.74665	1.41154	0.0895179	0.714022
798	cdc42l	1.74661	1.83369	0.0904537	0.714022
799	mrpl34	1.74559	1.85353	0.0905919	0.714022
800	ap1s1	1.74506	2.12021	0.0912145	0.714022
801	ctnnbip1	1.74207	1.65034	0.0896108	0.714022
802	pxylp1	1.73938	3.19272	0.0937624	0.714022
803	golga2	1.73928	2.06677	0.092654	0.714022
804	cib2	1.73755	1.6491	0.0911775	0.714022
805	zgc:153426	1.7367	1.55694	0.0905643	0.714022
806	zgc:101016	1.73638	3.27434	0.0943293	0.714022
807	stxbp5b	1.7358	1.7468	0.0928465	0.714022
808	zgc:101800	1.73569	28.8268	0.0954428	0.714022
809	mcf2la	1.73503	1.41875	0.0913004	0.714022
810	rpl29	1.73344	1.14325	0.0909666	0.714022
811	slitrk1	1.73299	1.52417	0.091882	0.714022
812	bbx	1.73291	1.95903	0.0934893	0.714022
813	ENSDARG00000102755	1.73283	1.85425	0.093369	0.714022
814	pik3r3b	1.73231	0.896826	0.0876913	0.714022
815	pcsk7	1.73053	2.32006	0.0938605	0.714022
816	zgc:56525	1.73043	1.92477	0.0935745	0.714022
817	CT583720.3	1.72955	2.95679	0.0955386	0.714022
818	sgcb	1.72831	1.95781	0.0941534	0.714022
819	cadm1a	1.72715	2.19789	0.0946576	0.714022
820	lsm4	1.72595	1.74904	0.0939179	0.714022
821	atp5f1	1.72591	1.44016	0.0921024	0.714022
822	znf365	1.72576	3.0453	0.0961931	0.714022
823	msl1b	1.72567	1.7326	0.0934516	0.714022
824	ZNRF2	1.72524	5.14743	0.0972232	0.714022
825	iffo2b	1.72383	29.0792	0.0975997	0.714022
826	usp36	1.72364	1.66468	0.0942363	0.714022
827	slc37a4b	1.72279	1.85279	0.0950713	0.714022
828	CABZ01067262.1	1.72231	1.85037	0.0952673	0.714022
829	hoxc6b	1.72185	1.55844	0.0939085	0.714022
830	bloc1s6	1.72179	1.82554	0.0945542	0.714022
831	BX569785.2	1.72066	1.80808	0.0951714	0.714022
832	gatad2ab	1.71895	1.64738	0.0952563	0.714022
833	si:dkey-247i3.6	1.71886	27.0132	0.098515	0.714022
834	sec23a	1.71852	1.69216	0.095396	0.714022
835	stambpa	1.7185	1.95088	0.0962677	0.714022
836	dhx38	1.71838	1.82692	0.0961067	0.714022
837	rbms2b	1.71804	1.55707	0.0948714	0.714022
838	si:dkey-21c1.8	1.71644	2.54456	0.0972897	0.714022
839	BX004991.1	1.71594	6.86333	0.0990467	0.714022
840	arvcfa	1.71565	1.61625	0.0955273	0.714022
841	CU467861.1	1.71547	1.96776	0.0982196	0.714022
842	lrrc4bb	1.71529	1.37238	0.0951998	0.714022
843	slc12a5a	1.71515	1.44709	0.0953399	0.714022
844	snu13b	1.71493	3.00018	0.0980041	0.714022
845	arhgef11	1.71373	1.16927	0.094914	0.714022
846	tfcp2	1.71333	1.95708	0.0968353	0.714022
847	cpne1	1.71292	1.65133	0.0960832	0.714022
848	magi1b	1.71216	1.08863	0.0945645	0.714022
849	si:dkey-238g7.1	1.71196	2.33877	0.0989503	0.714022
850	si:ch211-160f23.7	1.71067	3.74623	0.0992391	0.714022
851	cdc42se2	1.71049	2.23565	0.0983515	0.714022
852	creld1b	1.70869	1.92115	0.0974727	0.714022
853	krt8	1.70846	1.9946	0.0988645	0.714022
854	gmpr	1.70832	2.99764	0.0996539	0.714022
855	fosaa	1.708	1.53941	0.0964518	0.714022
856	reps2	1.70741	2.16666	0.0987147	0.714022
857	tmsb2	1.70713	1.44986	0.0963017	0.714022
858	igsf21a	1.70608	2.97494	0.0996623	0.714022
859	pam	1.70602	2.96549	0.100062	0.714022
860	zgc:172302	1.70512	28.4333	0.101085	0.714022
861	h1fx	1.70492	2.02358	0.098246	0.714022
862	timm50	1.70438	2.22195	0.0989501	0.714022
863	trim47	1.70395	1.65465	0.0975394	0.714022
864	exosc3	1.70365	2.32189	0.0994625	0.714022
865	tbcela	1.70192	2.90016	0.100558	0.714022
866	anapc15	1.70128	2.40205	0.10025	0.714022
867	gria4b	1.70115	1.27014	0.0967495	0.714022
868	si:ch211-117i20.2	1.70062	2.27785	0.099763	0.714022
869	aak1b	1.69963	2.04924	0.0999799	0.714022
870	pbx3b	1.69856	1.32887	0.0970375	0.714022
871	mt-atp6	1.69855	0.743448	0.0925047	0.714022
872	btbd2a	1.69777	1.65837	0.0982549	0.714022
873	rufy3	1.69594	1.60037	0.0985815	0.714022
874	CABZ01044099.1	1.69543	2.93802	0.101791	0.714022
875	slit1a	1.69497	1.70914	0.0998047	0.714022
876	si:ch211-196g2.4	1.69485	2.32127	0.101073	0.714022
877	chrna3	1.69451	4.55034	0.10305	0.714022
878	slc6a8	1.69413	1.33687	0.0997436	0.714022
879	cdk5r2b	1.69339	2.13548	0.100741	0.714022
880	si:zfos-1011f11.2	1.69271	29.1405	0.103453	0.714022
881	polr2k	1.69096	1.63483	0.100569	0.714022
882	arl14ep	1.69015	2.11561	0.101464	0.714022
883	hist2h2l	1.68857	1.55214	0.0986582	0.714022
884	avl9	1.68809	1.83052	0.101196	0.714022
885	ephb2b	1.6878	1.74397	0.10152	0.714022
886	adcy6a	1.68731	1.61136	0.101444	0.714022
887	eif3s10	1.68539	1.32495	0.0998432	0.714022
888	map1ab	1.68405	1.07354	0.0996387	0.714022
889	BRINP3 (1 of many)	1.68289	1.98498	0.103001	0.714022
890	mrpl22	1.6824	2.16426	0.103335	0.714022
891	ice2	1.68223	2.6213	0.104032	0.714022
892	CR384099.1	1.68189	2.22179	0.103508	0.714022
893	arglu1a	1.68188	1.23034	0.10127	0.714022
894	ca16b	1.68137	1.72478	0.102875	0.714022
895	rpl18	1.68095	0.780736	0.0985308	0.714022
896	xkr6b	1.68092	1.87012	0.103272	0.714022
897	zgc:103508	1.68041	2.30567	0.103855	0.714022
898	ENSDARG00000099294	1.67997	2.75161	0.104988	0.714022
899	stard13a	1.67977	2.00569	0.10369	0.714022
900	pomp	1.67947	1.83522	0.102855	0.714022
901	stt3a	1.67931	1.7797	0.102659	0.714022
902	hacd2	1.67897	1.82188	0.102805	0.714022
903	sik3	1.67864	1.6083	0.102663	0.714022
904	syt2a	1.67854	1.11045	0.100018	0.714022
905	ENSDARG00000038270	1.67844	2.85673	0.104904	0.714022
906	osbpl2a	1.67742	1.91216	0.103593	0.714022
907	CR450787.2	1.67653	2.41197	0.104662	0.714022
908	BX571762.2	1.67645	2.09923	0.104223	0.714022
909	ash2l	1.67577	1.86391	0.103941	0.714022
910	zgc:153615	1.67497	1.98144	0.104071	0.714022
911	nrg3b	1.67494	1.58534	0.103378	0.714022
912	samm50	1.67465	2.17431	0.104823	0.714022
913	pik3r1	1.67232	1.38684	0.103111	0.714022
914	itsn2b	1.67055	2.7994	0.106756	0.714022
915	lsm6	1.67048	1.38433	0.102814	0.714022
916	b3gntl1	1.67041	27.2206	0.107831	0.714022
917	hoxb7a	1.67015	1.36486	0.102989	0.714022
918	atox1	1.66943	1.84114	0.105424	0.714022
919	ankrd13b	1.66801	4.15572	0.107961	0.714022
920	gmcl1	1.6675	1.79869	0.105187	0.714022
921	CABZ01117094.1	1.66743	1.66432	0.105247	0.714022
922	sept2	1.66693	1.8187	0.105287	0.714022
923	susd4	1.66675	1.76795	0.105671	0.714022
924	cnep1r1	1.66624	2.10179	0.106134	0.714022
925	tbc1d22b	1.66585	2.37408	0.106603	0.714022
926	mpp6b	1.66426	2.33717	0.107076	0.714022
927	sbno1	1.66421	1.85331	0.106434	0.714022
928	tapt1b	1.66417	1.71545	0.10609	0.714022
929	cdk9	1.66397	1.73143	0.106084	0.714022
930	gpc4	1.65874	4.32987	0.109828	0.714022
931	zgc:65895	1.65838	1.59078	0.10641	0.714022
932	braf	1.65836	1.66285	0.106896	0.714022
933	shq1	1.65833	4.1844	0.110112	0.714022
934	atp5a1	1.65826	1.43667	0.104237	0.714022
935	si:ch211-242e8.1	1.65721	4.31532	0.110158	0.714022
936	AC024175.16	1.65663	2.27664	0.108751	0.714022
937	spns2	1.65588	1.80375	0.108125	0.714022
938	CABZ01095001.1	1.65574	1.89923	0.108213	0.714022
939	pnisr	1.6557	1.32785	0.106579	0.714022
940	negr1	1.65502	1.64378	0.106871	0.714022
941	rgs9b	1.65453	1.53047	0.106977	0.714022
942	si:ch211-232i5.1	1.65366	4.17456	0.110824	0.714022
943	march6	1.65362	1.61598	0.107815	0.714022
944	ptbp3	1.65344	1.41526	0.106104	0.714022
945	capn1a	1.65342	1.95998	0.108721	0.714022
946	TRAPPC9	1.65323	5.59579	0.111262	0.714022
947	tbc1d23	1.65275	1.56389	0.107744	0.714022
948	ENSDARG00000104777	1.65193	3.77931	0.111101	0.714022
949	tmx2b	1.65068	1.54126	0.107965	0.714022
950	calm1b	1.65022	1.24752	0.106419	0.714022
951	5S_rRNA-1387	1.65008	2.24512	0.109601	0.714022
952	si:ch211-155o21.3	1.64964	3.77438	0.111547	0.714022
953	FP101911.1	1.64958	1.68809	0.108961	0.714022
954	gosr1	1.64861	2.22047	0.109723	0.714022
955	ints10	1.64858	2.34031	0.110411	0.714022
956	CR848683.2	1.64847	2.43375	0.111036	0.714022
957	pip4k2ca	1.64694	1.70214	0.108896	0.714022
958	gmppaa	1.64582	2.04504	0.110095	0.714022
959	sox4b	1.6458	2.31724	0.110874	0.714022
960	dennd1b	1.64531	1.53384	0.109724	0.714022
961	si:dkey-153k10.9	1.64452	1.47502	0.109006	0.714022
962	znf1172	1.64365	2.24177	0.111239	0.714022
963	cplx1	1.6435	0.909192	0.105893	0.714022
964	CU993816.1	1.64265	2.35936	0.111685	0.714022
965	sh2b3	1.64231	3.78215	0.1131	0.714022
966	clpxb	1.64149	2.94795	0.113342	0.714022
967	csnk2a2b	1.64097	1.70022	0.110493	0.714022
968	gpatch8	1.63923	0.908608	0.108962	0.714022
969	ENSDARG00000059529	1.63706	2.9743	0.11343	0.714022
970	PDZD4	1.6364	1.26381	0.109953	0.714022
971	CR450716.1	1.63568	3.81498	0.114377	0.714022
972	plxna4	1.6354	1.37613	0.109691	0.714022
973	csrp1b	1.63522	1.7295	0.111984	0.714022
974	psmb7	1.63516	1.65691	0.111383	0.714022
975	stc2a	1.63491	2.87713	0.113674	0.714022
976	kank1a	1.63457	1.7888	0.112454	0.714022
977	tdg.2	1.63438	1.68996	0.11228	0.714022
978	ppp4cb	1.63418	2.24668	0.113336	0.714022
979	ppp2r5ea	1.63409	1.4188	0.11107	0.714022
980	porcnl	1.63396	3.93333	0.115061	0.714022
981	ENSDARG00000039901	1.6335	1.53476	0.112559	0.714022
982	setd1ba	1.63347	1.41644	0.111799	0.714022
983	hoxb10a	1.63195	1.48176	0.110093	0.714022
984	pkmyt1	1.63184	3.20149	0.11472	0.714022
985	itga6a	1.63055	2.26199	0.11421	0.714022
986	tspan13b	1.63054	1.74189	0.11268	0.714022
987	prelid3a	1.63014	2.81785	0.114655	0.714022
988	ctsba	1.62964	2.31883	0.11424	0.714022
989	plxna2	1.62954	1.32309	0.111665	0.714022
990	limk1a	1.6286	0.589172	0.110425	0.714022
991	cct6a	1.6263	1.61362	0.113157	0.714022
992	uchl5	1.62626	1.86968	0.113768	0.714022
993	tusc3	1.62497	1.7173	0.113728	0.714022
994	smap1	1.62453	1.46439	0.113003	0.714022
995	mpp3a	1.62407	1.58399	0.114394	0.714022
996	im:7142702	1.62399	1.8455	0.114135	0.714022
997	tuba1a	1.62349	0.939595	0.110937	0.714022
998	celf5a	1.62246	1.29365	0.113315	0.714022
999	AL935174.1	1.6215	3.60472	0.117308	0.714022
1000	ggcx	1.61939	3.1386	0.117593	0.714022
1001	arpc4l	1.61919	1.52453	0.114823	0.714022
1002	zgc:77056	1.6191	1.62022	0.114484	0.714022
1003	ap1g2	1.61899	1.83609	0.115777	0.714022
1004	nbas	1.61829	2.08271	0.116967	0.714022
1005	ENSDARG00000077349	1.61705	5.57584	0.118892	0.714022
1006	CABZ01113978.1	1.61591	1.40539	0.115429	0.714022
1007	zcchc10	1.61398	3.88739	0.118992	0.714022
1008	ABCF3	1.6137	2.65582	0.118175	0.714022
1009	SHKBP1	1.61191	3.78429	0.119625	0.714022
1010	atp2b3b	1.6111	0.907109	0.114376	0.714022
1011	atp6v1h	1.61012	1.32765	0.114397	0.714022
1012	zgc:113220	1.61003	2.64548	0.119108	0.714022
1013	cetn3	1.60991	1.53975	0.117462	0.714022
1014	hnrnpabb	1.60984	1.46398	0.115805	0.714022
1015	ENSDARG00000060631	1.60935	1.46834	0.117299	0.714022
1016	bag5	1.60791	2.07019	0.118381	0.714022
1017	dync1li1	1.60693	1.68241	0.117657	0.714022
1018	sirt3	1.60681	1.72248	0.117893	0.714022
1019	wnk2	1.6067	1.73239	0.118213	0.714022
1020	csnk1a1	1.60631	1.13498	0.114963	0.714022
1021	CABZ01076670.1	1.60626	4.11863	0.12084	0.714022
1022	fam184a	1.60621	1.37189	0.117331	0.714022
1023	rrp7a	1.60615	2.2611	0.119289	0.714022
1024	pin1	1.60551	1.5291	0.116432	0.714022
1025	si:ch211-74m13.3	1.60439	3.37569	0.121181	0.714022
1026	srcap	1.60131	1.32885	0.118451	0.714022
1027	cntn3a.2	1.60126	2.44171	0.121147	0.714022
1028	ehd1a	1.59867	27.5927	0.122978	0.714022
1029	traf3	1.59849	2.64849	0.121414	0.714022
1030	zgc:158254	1.5976	2.19886	0.121153	0.714022
1031	atp6v0ca	1.59677	1.40766	0.118312	0.714022
1032	penkb	1.59646	29.3062	0.12347	0.714022
1033	snx27a	1.59499	1.58908	0.120082	0.714022
1034	adam11	1.59495	1.56067	0.121023	0.714022
1035	zgc:153867	1.59438	1.60276	0.120557	0.714022
1036	cnot4b	1.59427	2.24385	0.122403	0.714022
1037	CU468915.1	1.59426	3.53153	0.123116	0.714022
1038	si:dkey-14d8.22	1.59385	4.47123	0.123844	0.714022
1039	b3galt1a	1.59355	2.0102	0.122389	0.714022
1040	pcdh7a	1.59314	1.14612	0.119613	0.714022
1041	glra3	1.59274	2.01954	0.122218	0.714022
1042	sos1	1.59183	2.34292	0.122613	0.714022
1043	bada	1.59161	1.89939	0.121695	0.714022
1044	rbx1	1.59044	1.34885	0.120124	0.714022
1045	tubg1	1.59038	2.70582	0.123169	0.714022
1046	ibtk	1.58755	2.1515	0.123905	0.714022
1047	hps4	1.58679	3.64302	0.125198	0.714022
1048	CT573264.3	1.5867	3.50714	0.124761	0.714022
1049	CR352285.2	1.58603	1.85936	0.12313	0.714022
1050	tspan4a	1.58448	1.83393	0.123623	0.714022
1051	arpc1a	1.58416	1.55215	0.122413	0.714022
1052	CU459093.1	1.58385	1.83042	0.123075	0.714022
1053	casc3	1.58369	2.11581	0.124707	0.714022
1054	FQ323156.1	1.58351	1.70589	0.122972	0.714022
1055	pcdh10a	1.58316	2.1867	0.124323	0.714022
1056	cyfip2	1.58274	1.20536	0.121371	0.714022
1057	uts2a	1.58262	3.43847	0.12631	0.714022
1058	rnf34b	1.58196	3.59733	0.126187	0.714022
1059	rps4x	1.58196	1.05796	0.120101	0.714022
1060	snx18a	1.57973	2.34246	0.125196	0.714022
1061	aph1b	1.57753	1.78114	0.12455	0.714022
1062	flot2b	1.57693	1.48568	0.124059	0.714022
1063	tbc1d14	1.57569	2.0233	0.125738	0.714022
1064	si:dkey-10p5.10	1.57491	1.95812	0.125697	0.714022
1065	flot2a	1.57443	1.24044	0.123307	0.714022
1066	wacb	1.57373	2.29722	0.127023	0.714022
1067	uqcrfs1	1.57325	1.2662	0.123205	0.714022
1068	mrpl17	1.5718	1.84138	0.126097	0.714022
1069	mrps18c	1.57078	1.51284	0.125605	0.714022
1070	si:dkeyp-27e10.3	1.57014	1.03293	0.124742	0.714022
1071	drd2a	1.57013	3.92914	0.128923	0.714022
1072	nup133	1.56923	3.41618	0.129312	0.714022
1073	cdk5r2a	1.56887	1.33945	0.124234	0.714022
1074	tmed7	1.56819	1.45187	0.126203	0.714022
1075	si:ch211-195b21.5	1.56815	1.70748	0.127286	0.714022
1076	tmsb4x	1.56772	0.714425	0.121173	0.714022
1077	ndfip1	1.5673	1.40789	0.125796	0.714022
1078	ccnl1b	1.56723	1.67435	0.126784	0.714022
1079	kctd12.1	1.56699	3.52726	0.129189	0.714022
1080	5S_rRNA-1351	1.56486	2.54375	0.128949	0.714022
1081	rnf165b	1.56467	2.31209	0.128869	0.714022
1082	scrn3	1.56364	1.69469	0.127972	0.714022
1083	rps3a	1.56263	1.29279	0.126563	0.714022
1084	ankdd1a	1.56097	2.552	0.130119	0.714022
1085	zgc:175088	1.5609	1.97144	0.128974	0.714022
1086	wapla	1.56088	1.86439	0.129407	0.714022
1087	xk	1.55999	1.75155	0.128862	0.714022
1088	tbc1d9	1.55938	1.49481	0.128745	0.714022
1089	gpr142	1.55912	2.10776	0.130048	0.714022
1090	lgi1a	1.55878	1.22975	0.127105	0.714022
1091	ing1	1.55828	2.46954	0.12997	0.714022
1092	si:dkey-196n19.2	1.55773	2.32495	0.129907	0.714022
1093	ormdl2	1.55509	2.55489	0.131535	0.714022
1094	tnrc6a	1.55466	1.14913	0.128994	0.714022
1095	arfgef1	1.55387	1.91475	0.131568	0.714022
1096	med12	1.55301	1.51249	0.130033	0.714022
1097	anks1ab	1.55277	1.51361	0.130278	0.714022
1098	sema4gb	1.55186	3.51341	0.132807	0.714022
1099	hoxb8b	1.55174	1.71338	0.130107	0.714022
1100	cdv3	1.54911	1.8343	0.131797	0.714022
1101	tox	1.54856	0.996333	0.128575	0.714022
1102	ahcyl1	1.54775	1.24743	0.129011	0.714022
1103	fkbp4	1.54758	2.15998	0.132746	0.714022
1104	epha4l	1.5474	2.98068	0.134072	0.714022
1105	mogs	1.54739	2.36659	0.133125	0.714022
1106	agpat2	1.5471	1.43337	0.131649	0.714022
1107	si:dkey-78l4.14	1.54672	1.72695	0.131692	0.714022
1108	si:dkeyp-51f12.3	1.54592	3.3844	0.134594	0.714022
1109	aco2	1.54477	1.34134	0.130326	0.714022
1110	lrrc16b	1.54435	1.87548	0.133661	0.714022
1111	SNAP91 (1 of many)	1.54385	1.17973	0.130523	0.714022
1112	CABZ01109096.1	1.54352	1.65384	0.134359	0.714022
1113	CABZ01078616.1	1.54341	2.35458	0.134708	0.714022
1114	atp11a	1.54226	1.68643	0.133744	0.714022
1115	lamp2	1.54185	1.54578	0.132962	0.714022
1116	dlgap1b	1.54112	3.78549	0.136106	0.714022
1117	tnrc6c1	1.54038	0.705828	0.131121	0.714022
1118	plppr3b	1.53949	1.56942	0.133505	0.714022
1119	tmem39b	1.53944	2.10217	0.134305	0.714022
1120	CABZ01092074.3	1.53893	3.26358	0.135894	0.714022
1121	atpv0e2	1.53776	1.0583	0.130853	0.714022
1122	brinp3a.2	1.53764	2.37944	0.135595	0.714022
1123	pdxp	1.5372	2.31182	0.135816	0.714022
1124	syngr1a	1.53701	1.42206	0.133346	0.714022
1125	atp6v0d1	1.53596	1.4289	0.13261	0.714022
1126	spg7	1.53589	1.90737	0.135277	0.714022
1127	si:dkey-14k9.3	1.53507	2.42693	0.135936	0.714022
1128	cops3	1.53469	2.16341	0.135763	0.714022
1129	zgc:110843	1.53415	2.6423	0.137068	0.714022
1130	olfm3a	1.53395	2.16534	0.136272	0.714022
1131	luzp2	1.53387	1.48458	0.135067	0.714022
1132	wipi1	1.53374	1.63688	0.135432	0.714022
1133	tpm3	1.53234	1.69027	0.135486	0.714022
1134	zdhhc16a	1.53214	1.92446	0.136105	0.714022
1135	sh2b1	1.53138	1.344	0.134948	0.714022
1136	plekho1b	1.52972	2.14927	0.137458	0.714022
1137	nr0b1	1.52941	1.8972	0.136582	0.714022
1138	zgc:162948	1.52856	2.60085	0.138326	0.714022
1139	CABZ01084838.1	1.52789	1.66524	0.136459	0.714022
1140	cct5	1.52763	1.60201	0.135717	0.714022
1141	tmem167b	1.52756	2.30899	0.138001	0.714022
1142	kcnj13	1.52686	3.41828	0.139091	0.714022
1143	5S_rRNA-382	1.52684	3.34242	0.138589	0.714022
1144	wscd1b	1.52671	28.8144	0.139905	0.714022
1145	BX323453.1	1.52638	5.37072	0.139944	0.714022
1146	zgc:100918	1.52563	0.978419	0.135473	0.714022
1147	nfrkb	1.52523	3.4433	0.139803	0.714022
1148	si:ch73-109d9.3	1.52376	1.39085	0.137359	0.714022
1149	slc37a4b-1	1.52341	2.0122	0.138603	0.714022
1150	si:ch211-51e12.7	1.52322	1.17835	0.135144	0.714022
1151	mia3	1.52283	1.37488	0.137534	0.714022
1152	cacna1ba	1.52214	2.21761	0.139259	0.714022
1153	usp10	1.52182	1.3662	0.137365	0.714022
1154	ank1b	1.52177	1.1965	0.136593	0.714022
1155	ENSDARG00000043799	1.52171	1.88226	0.13924	0.714022
1156	grip2a	1.52112	3.40927	0.140434	0.714022
1157	atp5e	1.52095	0.716631	0.133196	0.714022
1158	stx18	1.52053	2.21017	0.139435	0.714022
1159	prmt7	1.52025	3.32772	0.140742	0.714022
1160	wdr61	1.51943	2.02004	0.13959	0.714022
1161	spred3	1.51874	1.76708	0.139252	0.714022
1162	CT573239.1	1.51837	4.48063	0.141781	0.714022
1163	psmb1	1.51824	1.61345	0.138344	0.714022
1164	actr8	1.51801	2.12196	0.140123	0.714022
1165	wdr83os	1.51692	1.6096	0.138964	0.714022
1166	mdh2	1.51661	1.3488	0.136712	0.714022
1167	bloc1s2	1.51517	1.9452	0.140336	0.714022
1168	slc29a1a	1.51505	3.40317	0.142572	0.714022
1169	adck2	1.51504	3.83542	0.142517	0.714022
1170	shank2	1.51404	2.27811	0.140631	0.714022
1171	CABZ01071406.1	1.51404	3.13097	0.142455	0.714022
1172	uba5	1.514	1.92771	0.140233	0.714022
1173	fam120a	1.51318	3.41738	0.1428	0.714022
1174	ddx39ab	1.5128	1.54173	0.139505	0.714022
1175	setd5	1.51176	1.19957	0.139437	0.714022
1176	sdk2b	1.51158	1.62608	0.140591	0.714022
1177	pou6f1	1.51087	1.54735	0.14059	0.714022
1178	tmem33	1.51078	1.5799	0.140257	0.714022
1179	dagla	1.51073	1.17113	0.13996	0.714022
1180	CABZ01087566.1	1.51069	2.36367	0.142321	0.714022
1181	si:ch211-247j9.1	1.51035	4.42413	0.143823	0.714022
1182	xrn2	1.50996	1.19086	0.139123	0.714022
1183	CR388040.1	1.5098	1.7054	0.140592	0.714022
1184	fgf13a	1.50953	1.47617	0.141052	0.714022
1185	USP34	1.50893	1.68476	0.142445	0.714022
1186	gtf2f1	1.50724	1.62199	0.141745	0.714022
1187	stk32a	1.50667	3.66069	0.144195	0.714022
1188	agap1	1.50532	1.16462	0.141398	0.714022
1189	hmga1b	1.50455	1.21293	0.14147	0.714022
1190	glg1b	1.50425	2.14463	0.144083	0.714022
1191	zgc:110821	1.50418	1.78562	0.142366	0.714022
1192	iqck	1.50286	2.54744	0.144727	0.714022
1193	lamtor2	1.50208	1.68687	0.142809	0.714022
1194	snx17	1.50201	2.24209	0.144699	0.714022
1195	gpm6aa	1.50104	0.426608	0.13832	0.714022
1196	tmem50a	1.50085	1.33844	0.142217	0.714022
1197	twf1b	1.50002	2.27997	0.144662	0.714022
1198	ube4a	1.4993	2.03117	0.144861	0.714022
1199	postnb	1.4993	1.4375	0.145449	0.714022
1200	fam193a	1.4991	1.53096	0.14334	0.714022
1201	pelo	1.49895	2.33633	0.145473	0.714022
1202	cacng8b	1.49759	1.25418	0.143181	0.714022
1203	znf711	1.49576	1.88204	0.14536	0.714022
1204	BX682556.1	1.49544	2.93091	0.14696	0.714022
1205	tusc2a	1.49504	1.85857	0.145173	0.714022
1206	sap18	1.49445	1.26554	0.143494	0.714022
1207	smcr8a	1.49442	2.32595	0.146257	0.714022
1208	itm2ca	1.49369	1.29206	0.142885	0.714022
1209	tmem230b	1.49353	2.50141	0.146927	0.714022
1210	dclk1a	1.49288	1.43887	0.144966	0.714022
1211	ophn1	1.49254	2.35588	0.147117	0.714022
1212	fam122b	1.49205	2.04571	0.1466	0.714022
1213	gadd45gb.1	1.49202	3.49762	0.147961	0.714022
1214	CABZ01118121.2	1.4916	1.83382	0.146984	0.714022
1215	dcaf5	1.49147	1.75279	0.145956	0.714022
1216	ppp2r2cb	1.49111	1.84055	0.146147	0.714022
1217	rtcb	1.49064	2.14644	0.147073	0.714022
1218	mef2d	1.49013	1.18467	0.145363	0.714022
1219	ndrg3b	1.48943	1.49925	0.145907	0.714022
1220	apba1a	1.48901	1.49199	0.147054	0.714022
1221	kcnk10a	1.48882	1.9466	0.147348	0.714022
1222	pabpn1	1.4888	0.886821	0.143885	0.714022
1223	ENSDARG00000027547	1.48847	1.51357	0.14644	0.714022
1224	ppp1cab	1.48771	1.371	0.145913	0.714022
1225	CABZ01080379.1	1.48656	2.15562	0.148832	0.714022
1226	spred1	1.48639	1.39618	0.146491	0.714022
1227	zgc:91909	1.48623	1.76556	0.147238	0.714022
1228	ptar1	1.48542	2.2508	0.148618	0.714022
1229	atn1	1.48514	1.14487	0.146229	0.714022
1230	garem	1.48474	2.45492	0.148859	0.714022
1231	fzd7a	1.48393	2.97484	0.150062	0.714022
1232	slc12a3	1.48387	0.873702	0.147324	0.714022
1233	wdr1	1.4832	1.40255	0.14714	0.714022
1234	ccdc124	1.48267	1.58655	0.148132	0.714022
1235	arf3b	1.48222	1.99151	0.149042	0.714022
1236	dhx9	1.48144	1.73081	0.148914	0.714022
1237	si:ch211-215c18.3	1.48098	2.88906	0.150609	0.714022
1238	syndig1l	1.48043	1.71019	0.148856	0.714022
1239	emp1	1.4804	2.00691	0.149792	0.714022
1240	ttc32	1.47961	2.05575	0.149649	0.714022
1241	si:dkey-102f14.5	1.47937	1.77622	0.149467	0.714022
1242	b3gat3	1.47929	1.94382	0.149981	0.714022
1243	si:ch211-191j22.3	1.47916	1.34018	0.147934	0.714022
1244	smpd5	1.47901	3.08337	0.151214	0.714022
1245	rbm22	1.47851	1.39759	0.148073	0.714022
1246	psmc1b	1.47783	1.74994	0.149912	0.714022
1247	slc25a23a	1.47758	1.7313	0.150541	0.714022
1248	cdh12a	1.47727	1.58325	0.149252	0.714022
1249	si:ch211-236g6.1	1.47727	3.16942	0.151457	0.714022
1250	ppp6r3	1.47396	1.26265	0.149551	0.714022
1251	cog2	1.47374	3.31808	0.153223	0.714022
1252	hmgb3a	1.47332	0.321277	0.144714	0.714022
1253	rbbp5	1.47328	1.63529	0.150531	0.714022
1254	rev3l	1.47097	1.46137	0.150973	0.714022
1255	tox3	1.47085	1.31353	0.15022	0.714022
1256	anks1b	1.46913	1.14062	0.150153	0.714022
1257	BX324164.4	1.46912	2.86672	0.153488	0.714022
1258	zgc:114120	1.4689	1.28612	0.151198	0.714022
1259	arf2b	1.46729	1.48061	0.151383	0.714022
1260	ywhag1	1.46724	1.37057	0.151066	0.714022
1261	prrt4	1.46723	3.07551	0.154483	0.714022
1262	bsdc1	1.46654	1.48196	0.151888	0.714022
1263	cuedc1a	1.46608	1.61332	0.152565	0.714022
1264	zgc:101130	1.46597	2.25313	0.153649	0.714022
1265	fbxo18	1.46548	2.94594	0.154624	0.714022
1266	fbxw4	1.46545	1.79536	0.153472	0.714022
1267	jpt2	1.46462	3.81414	0.155804	0.714022
1268	gria4a	1.46435	1.20846	0.151343	0.714022
1269	rtn4b	1.46423	1.15671	0.151365	0.714022
1270	fam63b	1.46236	1.87672	0.154186	0.714022
1271	clptm1l	1.46214	2.91234	0.155571	0.714022
1272	proza	1.46128	1.36205	0.152464	0.714022
1273	ENSDARG00000061829	1.46091	1.29861	0.153306	0.714022
1274	si:dkey-156k2.3	1.46079	2.60587	0.155934	0.714022
1275	CABZ01087568.1	1.4606	1.21593	0.152927	0.714022
1276	sbds	1.45959	1.895	0.154772	0.714022
1277	ap2s1	1.45928	1.3068	0.152716	0.714022
1278	wscd2	1.45892	2.22871	0.155515	0.714022
1279	taok3b	1.45852	1.24768	0.153558	0.714022
1280	atp5d	1.45851	1.19415	0.152034	0.714022
1281	ccser1	1.4582	2.26594	0.156382	0.714022
1282	ppp1r26	1.45804	2.13998	0.155652	0.714022
1283	olfm1a	1.45775	1.93843	0.155453	0.714022
1284	rell1	1.45631	3.09651	0.156922	0.714022
1285	rnaseh2a	1.45601	2.93404	0.15717	0.714022
1286	oaz1a	1.45529	0.741047	0.150944	0.714022
1287	ccdc50	1.4548	1.12465	0.154521	0.714022
1288	pigk	1.4537	2.52773	0.157855	0.714022
1289	acads	1.45344	2.301	0.157087	0.714022
1290	map1aa	1.45283	1.06892	0.154537	0.714022
1291	top1mt-1	1.45248	1.50161	0.156149	0.714022
1292	med22	1.45179	1.92223	0.157133	0.714022
1293	ptchd4	1.45131	1.29874	0.155813	0.714022
1294	arl4cb	1.45112	1.55665	0.155839	0.714022
1295	sec24a	1.45053	3.23715	0.158768	0.714022
1296	eaf1	1.45028	1.75267	0.156923	0.714022
1297	dnajc5aa	1.4479	1.27702	0.155591	0.714022
1298	col2a1b	1.4476	2.62875	0.160134	0.714022
1299	dnajb5	1.44748	1.97871	0.158449	0.714022
1300	mogat2	1.44714	2.72826	0.159662	0.714022
1301	tmem106ba	1.4464	1.54718	0.15729	0.714022
1302	nop56	1.44639	1.71382	0.157935	0.714022
1303	cul2	1.4463	1.78595	0.158442	0.714022
1304	cers4a	1.44594	1.8474	0.158824	0.714022
1305	b4galt5	1.44579	1.8302	0.158621	0.714022
1306	cdk20	1.44548	3.24706	0.160112	0.714022
1307	si:dkey-23a13.9	1.44459	26.8514	0.161502	0.714022
1308	stard5	1.44456	28.4494	0.161512	0.714022
1309	Metazoa_SRP-50	1.44455	27.9062	0.161514	0.714022
1310	MFAP4 (1 of many)-2	1.44454	27.15	0.161516	0.714022
1311	nsmce4a	1.44453	28.8266	0.161519	0.714022
1312	elfn1a	1.4445	28.9526	0.161529	0.714022
1313	polq	1.44441	3.45453	0.160918	0.714022
1314	thoc6	1.44438	28.891	0.161562	0.714022
1315	onecut3a	1.44428	28.1782	0.16159	0.714022
1316	si:ch211-74m13.1-1	1.44416	28.0233	0.161622	0.714022
1317	CABZ01114051.1	1.44413	1.18225	0.157061	0.714022
1318	oprm1	1.44391	28.594	0.161694	0.714022
1319	col11a1a	1.44389	25.4178	0.161698	0.714022
1320	mtrf1	1.44388	2.0506	0.159723	0.714022
1321	als2a	1.44376	24.3847	0.161734	0.714022
1322	BX649634.1	1.44357	28.7599	0.161786	0.714022
1323	wdr20b	1.4435	26.2456	0.161806	0.714022
1324	acoxl	1.4435	28.8013	0.161808	0.714022
1325	CABZ01044277.1	1.44348	1.35991	0.158025	0.714022
1326	chdh	1.44329	26.0124	0.161864	0.714022
1327	ttc39b	1.44318	28.8765	0.161896	0.714022
1328	hdac7b	1.44312	28.2275	0.161913	0.714022
1329	alox12	1.44307	28.541	0.161927	0.714022
1330	or136-1	1.44304	25.7715	0.161934	0.714022
1331	zgc:113340	1.443	2.55913	0.161056	0.714022
1332	ENSDARG00000037576	1.44299	26.6146	0.16195	0.714022
1333	ENSDARG00000104886	1.44297	25.2045	0.161955	0.714022
1334	CR407590.1	1.44295	28.2634	0.16196	0.714022
1335	tollip	1.44288	1.45222	0.158222	0.714022
1336	MED8	1.4427	1.64509	0.158728	0.714022
1337	BX537342.1	1.44263	28.9585	0.16205	0.714022
1338	nsun4	1.44254	28.8975	0.162074	0.714022
1339	si:ch211-119o8.4	1.44253	28.4848	0.162078	0.714022
1340	BX897726.2	1.4424	27.3803	0.162115	0.714022
1341	grm6a	1.44212	28.7466	0.162192	0.714022
1342	mid1ip1l	1.442	2.23	0.16036	0.714022
1343	CR855375.2	1.44194	28.8474	0.162242	0.714022
1344	aifm3	1.44163	28.6144	0.16233	0.714022
1345	smyd3	1.4413	28.8985	0.16242	0.714022
1346	si:ch211-186j3.6	1.44114	2.43478	0.161295	0.714022
1347	plekhg5a	1.44101	28.3756	0.162501	0.714022
1348	FP102018.1	1.44099	24.9637	0.162509	0.714022
1349	fancf	1.44049	29.0036	0.162648	0.714022
1350	CU693374.2	1.44043	28.3899	0.162666	0.714022
1351	cdh18a	1.44032	1.56524	0.159536	0.714022
1352	ggcta	1.44006	28.4272	0.162768	0.714022
1353	zdhhc20b	1.43979	2.73494	0.162186	0.714022
1354	ndufs4	1.43963	1.3934	0.158778	0.714022
1355	tekt2	1.43891	26.3698	0.16309	0.714022
1356	CR388209.1	1.43883	28.9312	0.163114	0.714022
1357	si:ch211-283l16.1	1.43883	26.8892	0.163114	0.714022
1358	CABZ01046962.1	1.43879	2.86026	0.162245	0.714022
1359	zc3h15	1.43807	1.57547	0.160159	0.714022
1360	hsf1	1.43793	28.5054	0.163366	0.714022
1361	casq1b	1.43789	26.0692	0.163378	0.714022
1362	TIMM29	1.43725	2.48217	0.162272	0.714022
1363	cdc73	1.43709	1.60702	0.160521	0.714022
1364	abhd14a	1.43678	2.82855	0.162402	0.714022
1365	CR854989.1	1.4367	27.9965	0.163713	0.714022
1366	ints9	1.43668	2.23072	0.161632	0.714022
1367	hmgcs1	1.43659	1.88285	0.161401	0.714022
1368	si:dkey-29d5.1	1.4358	27.0936	0.163966	0.714022
1369	CABZ01111555.1	1.43552	26.9859	0.164046	0.714022
1370	ankrd16	1.4354	29.1009	0.164078	0.714022
1371	CABZ01021435.1	1.43535	25.7359	0.164094	0.714022
1372	hif1ab	1.43497	1.23217	0.159839	0.714022
1373	CR848788.2	1.43478	28.7703	0.164253	0.714022
1374	BX004770.2	1.43391	26.4848	0.164498	0.714022
1375	rps6kb1b	1.43339	1.5307	0.161376	0.714022
1376	nfybb	1.43339	2.81672	0.163646	0.714022
1377	BX571794.2	1.43319	28.391	0.164703	0.714022
1378	psmg1	1.43307	1.68559	0.162196	0.714022
1379	ppp1r13l	1.43211	26.1912	0.165008	0.714022
1380	ccdc58	1.43151	28.9315	0.165178	0.714022
1381	capns1b	1.43118	2.14183	0.16345	0.714022
1382	dre-mir-21-1	1.43092	28.744	0.165345	0.714022
1383	igfbp3	1.43052	28.6709	0.16546	0.714022
1384	phc2b	1.43047	1.32466	0.161236	0.714022
1385	CT573467.1	1.43021	27.5957	0.165548	0.714022
1386	rnf123	1.42996	1.75534	0.163561	0.714022
1387	kif21a	1.42972	1.15833	0.162047	0.714022
1388	gle1	1.4293	2.13008	0.1643	0.714022
1389	klhdc10	1.42914	1.54894	0.163208	0.714022
1390	gpam	1.42908	1.63076	0.163213	0.714022
1391	si:ch211-39i2.2	1.42897	28.4735	0.165901	0.714022
1392	CR751224.2	1.42889	28.6755	0.165923	0.714022
1393	arl4d	1.42884	1.39996	0.161134	0.714022
1394	ENSDARG00000071097	1.42854	2.92519	0.164682	0.714022
1395	nup205	1.42846	2.05757	0.16397	0.714022
1396	rorca	1.42836	28.4769	0.166073	0.714022
1397	CABZ01071723.1	1.42791	28.4628	0.166202	0.714022
1398	BX255917.1	1.42593	27.8759	0.166768	0.714022
1399	dpy30	1.42554	1.21083	0.162718	0.714022
1400	hoxc1a	1.42531	1.38274	0.164314	0.714022
1401	map2	1.42513	0.96183	0.161927	0.714022
1402	rap2aa	1.42471	1.97512	0.164598	0.714022
1403	si:ch211-79l17.1	1.42465	1.51076	0.16437	0.714022
1404	dpysl5a	1.42454	1.26663	0.162687	0.714022
1405	duox	1.42438	27.773	0.167209	0.714022
1406	si:ch211-229b6.1	1.42437	27.7725	0.167212	0.714022
1407	CR392354.2	1.42367	26.9702	0.167414	0.714022
1408	dlg2	1.4227	1.10019	0.163967	0.714022
1409	foxn2b	1.4224	1.30608	0.163754	0.714022
1410	gdi2	1.42201	1.11231	0.161968	0.714022
1411	si:ch211-132g1.6	1.42189	26.0437	0.167926	0.714022
1412	taok1a	1.42167	1.38669	0.164646	0.714022
1413	CU467861.3	1.42166	1.67415	0.165666	0.714022
1414	zmat2	1.42125	1.50322	0.164806	0.714022
1415	slc25a3b	1.42093	1.19881	0.162455	0.714022
1416	abhd4	1.42065	2.78831	0.16758	0.714022
1417	si:ch73-359m17.6	1.42009	27.3156	0.168441	0.714022
1418	actr2a	1.41999	1.3323	0.165191	0.714022
1419	camk1da	1.4194	1.44232	0.165883	0.714022
1420	ENSDARG00000078151	1.41902	1.86067	0.166904	0.714022
1421	zfyve16	1.41872	1.25403	0.164873	0.714022
1422	BX001014.2	1.41843	1.63372	0.165338	0.714022
1423	exosc3-1	1.41836	2.0763	0.166806	0.714022
1424	ppme1	1.41754	1.3624	0.16484	0.714022
1425	hnf1bb	1.41747	25.707	0.169199	0.714022
1426	ccdc187	1.41605	6.27984	0.169595	0.714022
1427	pik3cb	1.4156	27.3973	0.169739	0.714022
1428	sirt6	1.41528	2.11039	0.167728	0.714022
1429	clcn5a	1.41528	1.46279	0.167215	0.714022
1430	gabrb3	1.41507	28.3331	0.169893	0.714022
1431	cntnap5l	1.41481	1.65178	0.166938	0.714022
1432	si:dkey-20i20.8	1.4148	1.28943	0.166088	0.714022
1433	sufu	1.41399	1.64214	0.167281	0.714022
1434	fam21c	1.41264	1.40963	0.167033	0.714022
1435	gria2a	1.41251	0.932233	0.165429	0.714022
1436	cox20	1.41233	2.0761	0.168814	0.714022
1437	si:dkey-147f3.8	1.4123	27.6974	0.170696	0.714022
1438	ly75	1.41167	27.9027	0.170882	0.714022
1439	chmp4ba	1.41147	1.29748	0.166934	0.714022
1440	si:ch211-11k18.4	1.4114	5.86073	0.170936	0.714022
1441	chrna2b	1.41124	5.90245	0.170984	0.714022
1442	eif4h	1.41094	1.5409	0.168401	0.714022
1443	rpl18a	1.41092	0.951134	0.165821	0.714022
1444	si:ch211-286o17.1	1.40986	2.93245	0.170959	0.714022
1445	ldlrb	1.40917	1.71058	0.169821	0.714022
1446	dpm2	1.40811	1.70951	0.168972	0.714022
1447	picalma	1.40797	1.34477	0.169137	0.714022
1448	CABZ01088916.1	1.40797	2.17218	0.170324	0.714022
1449	cmasa	1.40771	1.42042	0.168266	0.714022
1450	imp3	1.40704	2.72731	0.171069	0.714022
1451	rbm4.2	1.40629	1.40735	0.168769	0.714022
1452	CR352226.4	1.40627	2.6204	0.171328	0.714022
1453	gpatch4	1.40626	5.59823	0.172431	0.714022
1454	zgc:152830	1.40572	2.90002	0.170871	0.714022
1455	tm2d1	1.40567	1.82798	0.169854	0.714022
1456	tprg1l	1.40556	1.50335	0.168851	0.714022
1457	CABZ01080722.1	1.4047	2.08445	0.170721	0.714022
1458	zgc:112234-1	1.40426	1.76257	0.171105	0.714022
1459	chrnb4	1.40419	6.1735	0.173056	0.714022
1460	tmem74b	1.404	1.48649	0.16992	0.714022
1461	aes	1.40396	1.89164	0.171075	0.714022
1462	irx5a	1.40308	1.30288	0.169405	0.714022
1463	ubtd1b	1.40109	26.6189	0.173984	0.714022
1464	slit1b	1.401	2.26367	0.173055	0.714022
1465	dlg5a	1.4006	1.30317	0.172275	0.714022
1466	ict1	1.40029	1.49625	0.170879	0.714022
1467	commd4	1.39989	1.88259	0.172026	0.714022
1468	stx12	1.39953	1.53287	0.171099	0.714022
1469	si:ch73-111k22.2	1.39934	1.22858	0.170433	0.714022
1470	si:dkey-231j24.3	1.39813	2.82549	0.172973	0.714022
1471	ldhd	1.39773	5.35847	0.174931	0.714022
1472	CABZ01044023.1	1.39728	25.8949	0.175115	0.714022
1473	fgf6b	1.39696	28.8751	0.17521	0.714022
1474	gga3	1.39665	2.65991	0.174336	0.714022
1475	sirt7	1.39658	2.71142	0.173884	0.714022
1476	auts2b	1.39627	0.980526	0.169474	0.714022
1477	rft1	1.39614	28.6306	0.175452	0.714022
1478	lnpa	1.39602	27.9878	0.175488	0.714022
1479	CABZ01071401.1	1.39602	28.8483	0.175489	0.714022
1480	erh	1.39595	1.25979	0.170349	0.714022
1481	zgc:153240	1.39582	1.80593	0.17356	0.714022
1482	peli3	1.3956	1.2671	0.171406	0.714022
1483	mocs2	1.39559	2.90526	0.174562	0.714022
1484	CR388207.2	1.39514	2.18016	0.17407	0.714022
1485	pou3f3a	1.39437	5.71712	0.175957	0.714022
1486	si:ch211-158d24.4	1.3941	5.22568	0.176001	0.714022
1487	FP236197.1	1.39341	2.00628	0.174895	0.714022
1488	raly	1.39329	1.60075	0.17339	0.714022
1489	flj11011l	1.39187	1.49584	0.173931	0.714022
1490	atp1b3b	1.39187	1.11813	0.170812	0.714022
1491	si:dkey-16j16.4	1.39179	28.4618	0.176752	0.714022
1492	CU633991.2	1.39149	26.1454	0.176841	0.714022
1493	ndufa7	1.39069	1.03159	0.172272	0.714022
1494	pcdh7b	1.39051	1.05422	0.17165	0.714022
1495	rab39bb	1.39028	1.50381	0.174129	0.714022
1496	tnksb	1.3901	1.1896	0.173311	0.714022
1497	ptprea	1.3877	1.62618	0.17552	0.714022
1498	crip3	1.38653	26.966	0.178331	0.714022
1499	arcn1b	1.38651	1.64889	0.175562	0.714022
1500	pacsin1a	1.38622	1.11944	0.17366	0.714022
1501	BX663610.1	1.38506	2.08362	0.176388	0.714022
1502	ywhae1	1.38437	0.840711	0.172809	0.714022
1503	CU571074.2	1.38312	5.60565	0.17933	0.714022
1504	n4bp2l2	1.38232	2.07912	0.177644	0.714022
1505	CU464128.1	1.38207	25.763	0.179679	0.714022
1506	rrbp1a	1.38207	2.69406	0.178904	0.714022
1507	rbfa	1.38157	1.78137	0.177451	0.714022
1508	znf385b	1.38129	2.28144	0.178734	0.714022
1509	ubn2b	1.3805	1.31252	0.177164	0.714022
1510	fam69c	1.37871	4.81966	0.180653	0.714022
1511	slc25a24	1.37863	4.73655	0.180625	0.714022
1512	tab1	1.37806	1.70848	0.178197	0.714022
1513	rplp0	1.37726	1.22257	0.176685	0.714022
1514	si:dkeyp-53d3.3	1.3766	3.2581	0.18026	0.714022
1515	kcna1b	1.3762	1.36228	0.177991	0.714022
1516	wdr54	1.37607	2.6195	0.18029	0.714022
1517	cltb	1.37507	2.1836	0.18037	0.714022
1518	siah2l	1.37505	1.37611	0.178077	0.714022
1519	herpud2	1.37494	1.57834	0.178847	0.714022
1520	larp7	1.37451	1.34331	0.178466	0.714022
1521	si:ch73-44m9.3-1	1.37359	2.38297	0.180597	0.714022
1522	BX511038.1	1.37349	2.06592	0.180767	0.714022
1523	atp6ap2	1.37284	1.06883	0.176646	0.714022
1524	nfkbib	1.37279	1.43499	0.179084	0.714022
1525	march5l	1.372	2.05865	0.180653	0.714022
1526	ckmt2b	1.37185	1.28096	0.180418	0.714022
1527	ift57	1.37179	2.67171	0.18146	0.714022
1528	si:cabz01080295.1	1.37137	1.8768	0.180303	0.714022
1529	zbtb34	1.3702	2.48386	0.182447	0.714022
1530	ptgir	1.36982	4.66463	0.183361	0.714022
1531	foxred2	1.36935	2.18877	0.181602	0.714022
1532	si:ch211-67e16.4	1.36919	1.38179	0.180396	0.714022
1533	cdc25b	1.36915	1.25371	0.180082	0.714022
1534	CU459186.9	1.36912	1.59176	0.18117	0.714022
1535	elk1	1.36682	2.82367	0.183338	0.714022
1536	camkk1a	1.36653	1.57264	0.182513	0.714022
1537	ube2al	1.36568	1.18393	0.180826	0.714022
1538	cald1a	1.36565	2.69725	0.183364	0.714022
1539	aspscr1	1.36498	2.53764	0.183685	0.714022
1540	tsn	1.36387	2.28895	0.183642	0.714022
1541	dab1a	1.3637	0.966521	0.180811	0.714022
1542	zgc:153845	1.3637	1.64703	0.182369	0.714022
1543	sfxn1	1.36369	1.35884	0.181638	0.714022
1544	nedd8	1.36364	1.37226	0.18168	0.714022
1545	snrnp48	1.36342	1.79585	0.182538	0.714022
1546	CR788226.2	1.3631	1.8736	0.183523	0.714022
1547	nudt4a	1.36303	5.23127	0.185476	0.714022
1548	si:ch73-49k18.1	1.36293	27.3892	0.185555	0.714022
1549	CR628341.1	1.36252	27.6845	0.185686	0.714022
1550	kdelr2b	1.36213	1.49968	0.182492	0.714022
1551	si:ch211-194h1.2	1.36077	2.32339	0.184994	0.714022
1552	si:dkey-182g1.2	1.36045	3.64719	0.185849	0.714022
1553	atp1a1a.4	1.36031	1.29296	0.181107	0.714022
1554	atf7b	1.36006	1.51342	0.183601	0.714022
1555	plk3	1.35975	1.55942	0.183849	0.714022
1556	slc6a15	1.35959	1.19372	0.182795	0.714022
1557	btbd11a	1.35856	2.58114	0.185539	0.714022
1558	gal3st4	1.35853	1.11107	0.182625	0.714022
1559	thrab	1.35847	1.42582	0.183651	0.714022
1560	srrm2	1.35819	1.13321	0.183154	0.714022
1561	rpgrip1l	1.35809	4.53737	0.186958	0.714022
1562	slc37a2	1.35771	1.44092	0.184088	0.714022
1563	slc12a4	1.35714	4.19673	0.187196	0.714022
1564	zgc:152808	1.35688	2.45599	0.185748	0.714022
1565	atcayb	1.35641	1.17812	0.184533	0.714022
1566	htt	1.35608	1.66449	0.185918	0.714022
1567	pus1	1.3549	4.38316	0.187982	0.714022
1568	ica1	1.35457	1.56987	0.185371	0.714022
1569	rxrbb	1.35448	1.53289	0.185483	0.714022
1570	pcdh2ab2	1.35432	4.4241	0.188123	0.714022
1571	si:dkey-172k15.4	1.3543	4.35376	0.188152	0.714022
1572	chpfa	1.35369	2.23543	0.186163	0.714022
1573	tbc1d7	1.35348	1.7007	0.186119	0.714022
1574	arhgef10lb	1.35337	1.18721	0.185124	0.714022
1575	si:dkey-35m8.1	1.35317	1.76863	0.186319	0.714022
1576	traf3ip2b	1.35288	27.6248	0.188703	0.714022
1577	scmh1	1.35278	2.27678	0.187126	0.714022
1578	vti1a	1.35215	1.57354	0.186138	0.714022
1579	galnt1	1.35204	1.31529	0.185948	0.714022
1580	chrng	1.35156	1.82716	0.187635	0.714022
1581	smg7	1.35127	1.10257	0.184932	0.714022
1582	pygmb	1.35085	1.1484	0.184688	0.714022
1583	camta1	1.34937	0.873262	0.184429	0.714022
1584	5S_rRNA-268	1.34904	4.33206	0.189717	0.714022
1585	ENSDARG00000098694	1.34834	1.47941	0.187017	0.714022
1586	klc4	1.3483	1.08379	0.186403	0.714022
1587	syn1	1.3478	1.10407	0.185998	0.714022
1588	si:ch211-117k10.3	1.34769	2.23112	0.189174	0.714022
1589	ism1	1.34716	3.52266	0.190297	0.714022
1590	ERG28	1.34687	2.16679	0.189022	0.714022
1591	mxd	1.34642	27.8767	0.190748	0.714022
1592	SMIM18	1.34625	2.47801	0.189475	0.714022
1593	psmd13	1.34527	1.43578	0.187737	0.714022
1594	u2af2b	1.34525	1.22763	0.187358	0.714022
1595	pcdh1g26	1.34416	0.920997	0.187277	0.714022
1596	si:ch211-223m11.1	1.34355	1.49636	0.189043	0.714022
1597	arl15b	1.34327	1.90227	0.189202	0.714022
1598	trmt10a	1.34306	4.1696	0.191691	0.714022
1599	rexo1	1.34298	1.95506	0.189844	0.714022
1600	zgc:195170	1.34263	28.6854	0.191953	0.714022
1601	ENSDARG00000030665	1.34227	1.20944	0.188445	0.714022
1602	rnf115	1.34208	1.39738	0.18887	0.714022
1603	thoc5	1.34186	2.30191	0.190777	0.714022
1604	triap1	1.34177	2.42628	0.19069	0.714022
1605	nap1l1	1.3414	1.14578	0.188232	0.714022
1606	apip	1.34096	2.19473	0.190511	0.714022
1607	atp8b3	1.34048	4.09141	0.192556	0.714022
1608	cnrip1b	1.34002	2.09185	0.190362	0.714022
1609	brwd3	1.33984	1.66197	0.190695	0.714022
1610	tomm5	1.33962	1.28198	0.189147	0.714022
1611	gb:eb993102	1.33897	4.08061	0.192938	0.714022
1612	aldh3a2b	1.33848	2.37756	0.192201	0.714022
1613	ppm1la	1.33806	1.33851	0.189481	0.714022
1614	mafaa	1.33798	2.5299	0.192006	0.714022
1615	aebp2	1.33755	1.5841	0.191003	0.714022
1616	namptb	1.3368	1.51025	0.191051	0.714022
1617	ensaa	1.33514	2.01794	0.192296	0.714022
1618	tnikb	1.33495	1.05914	0.190594	0.714022
1619	eif3bb	1.33471	2.55235	0.193526	0.714022
1620	arhgef9b	1.3347	1.40338	0.191632	0.714022
1621	ndufb6	1.33351	1.20398	0.190592	0.714022
1622	mxd4	1.3319	2.39807	0.194109	0.714022
1623	snap91	1.33186	0.957628	0.190314	0.714022
1624	spire2	1.33157	2.17139	0.194489	0.714022
1625	ddx43	1.33141	4.17109	0.195383	0.714022
1626	ppic	1.33137	1.38761	0.192638	0.714022
1627	impg1b	1.3308	26.0983	0.195761	0.714022
1628	dtwd1	1.33032	2.39474	0.194498	0.714022
1629	scn8aa	1.33028	0.837496	0.190542	0.714022
1630	zgc:63470	1.3302	2.41574	0.194536	0.714022
1631	ppp2cb	1.33016	1.20872	0.190933	0.714022
1632	ptprn2	1.32937	1.02214	0.192528	0.714022
1633	ccnyl1	1.32936	1.96677	0.194163	0.714022
1634	nos1apb	1.32905	1.06951	0.191857	0.714022
1635	hdc	1.32892	4.52548	0.196314	0.714022
1636	ptprub	1.32892	1.41578	0.193209	0.714022
1637	htr7c	1.32886	2.41967	0.19511	0.714022
1638	krt1-c5	1.32789	25.8441	0.196705	0.714022
1639	fam98b	1.32596	3.81722	0.197049	0.714022
1640	si:ch1073-111c8.3	1.32593	1.84522	0.195685	0.714022
1641	ENSDARG00000045137	1.32588	27.3782	0.197361	0.714022
1642	zgc:171740	1.32508	1.71892	0.195296	0.714022
1643	uck1	1.32448	1.59868	0.195102	0.714022
1644	chpfb	1.32429	1.75504	0.195801	0.714022
1645	brms1	1.32276	1.8627	0.196312	0.714022
1646	CABZ01032472.1	1.32266	2.02517	0.196319	0.714022
1647	itsn1	1.32263	0.881757	0.194719	0.714022
1648	ctdsplb	1.32175	2.63854	0.19772	0.714022
1649	si:dkeyp-110e4.11	1.32167	26.0656	0.19874	0.714022
1650	si:dkey-28b4.8	1.32116	1.1429	0.195216	0.714022
1651	CABZ01071909.3	1.32052	2.3807	0.197426	0.714022
1652	gsk3b	1.32031	0.950306	0.194899	0.714022
1653	nudt9	1.31992	1.98796	0.197453	0.714022
1654	vdac2	1.31981	1.203	0.19427	0.714022
1655	CABZ01065684.1	1.31958	3.95013	0.199197	0.714022
1656	rc3h2	1.31951	25.9171	0.199448	0.714022
1657	fam168b	1.31864	1.01494	0.194511	0.714022
1658	katnb1	1.31805	2.3494	0.198257	0.714022
1659	psma5	1.31797	1.34338	0.196116	0.714022
1660	psmf1	1.31779	1.72858	0.197581	0.714022
1661	CABZ01079480.1	1.31743	3.88091	0.200025	0.714022
1662	fcf1	1.31736	1.96333	0.198072	0.714022
1663	BICD1 (1 of many)	1.31728	1.32745	0.197016	0.714022
1664	coro1cb	1.3164	1.21922	0.196271	0.714022
1665	efhd2	1.31633	1.81004	0.198416	0.714022
1666	polg	1.31587	3.13512	0.199944	0.714022
1667	BX908753.1	1.31579	4.39622	0.200522	0.714022
1668	spsb1	1.31525	1.38904	0.197161	0.714022
1669	gstm.1	1.31505	2.38113	0.19948	0.714022
1670	tanc1a	1.31484	1.51507	0.198534	0.714022
1671	aox5	1.31461	2.12189	0.19978	0.714022
1672	CABZ01002339.1	1.31445	26.7533	0.20112	0.714022
1673	klc1a	1.31444	1.11367	0.197337	0.714022
1674	pcca	1.31386	2.33172	0.20022	0.714022
1675	pora	1.31348	3.77237	0.20122	0.714022
1676	si:ch211-274p24.4	1.31297	1.99144	0.199781	0.714022
1677	otud7b	1.31243	1.89216	0.199975	0.714022
1678	ENSDARG00000009262	1.3123	2.35655	0.200516	0.714022
1679	oxld1	1.31226	3.04536	0.200678	0.714022
1680	hypk	1.31215	1.42548	0.198617	0.714022
1681	ppp4r4	1.31117	2.24664	0.200691	0.714022
1682	maea	1.3111	1.30658	0.198237	0.714022
1683	birc2	1.31027	1.14968	0.198061	0.714022
1684	pcdh1a	1.30917	2.28238	0.20158	0.714022
1685	tppp2	1.30878	1.76727	0.200527	0.714022
1686	chd7	1.30856	0.859327	0.198545	0.714022
1687	AC024175.17	1.30824	0.382399	0.195623	0.714022
1688	hs3st3b1b	1.30808	2.47343	0.202576	0.714022
1689	si:ch211-284e13.12	1.30794	3.81169	0.202978	0.714022
1690	ttc27	1.30736	5.4233	0.203448	0.714022
1691	tmem30aa	1.30656	1.32856	0.200584	0.714022
1692	hoxd9a	1.30646	1.25306	0.198802	0.714022
1693	rhbdl1	1.30601	2.3189	0.202857	0.714022
1694	atrxl	1.30538	1.18055	0.201189	0.714022
1695	ube2j2	1.30523	1.84921	0.202141	0.714022
1696	BX571952.1	1.30514	3.68409	0.204037	0.714022
1697	vps33b	1.30446	2.34674	0.203101	0.714022
1698	zdhhc7	1.30441	1.70563	0.201889	0.714022
1699	sgk1	1.30405	2.12583	0.202682	0.714022
1700	si:dkey-75a21.2	1.30369	1.81	0.202858	0.714022
1701	cttnbp2	1.30363	0.99356	0.200717	0.714022
1702	snrka	1.30345	1.21575	0.201679	0.714022
1703	insig1	1.3025	1.27088	0.201361	0.714022
1704	trim35-28	1.30243	2.30966	0.203707	0.714022
1705	dscaml1	1.30216	1.04709	0.200761	0.714022
1706	mgat3b	1.30212	1.06678	0.201217	0.714022
1707	tjap1	1.30202	3.82895	0.205157	0.714022
1708	zgc:194578	1.30199	1.17151	0.200929	0.714022
1709	trib2	1.30176	0.80276	0.199648	0.714022
1710	pdia3	1.30156	1.46589	0.202282	0.714022
1711	prkar1ab	1.30011	1.43925	0.203131	0.714022
1712	hcfc2	1.29975	2.12204	0.204099	0.714022
1713	phactr1	1.29963	1.15654	0.202162	0.714022
1714	jpt1a	1.29934	1.63572	0.203553	0.714022
1715	mapkbp1	1.29911	1.34442	0.20351	0.714022
1716	si:dkey-47k20.1	1.29906	27.7885	0.206266	0.714022
1717	hsbp1a	1.2972	1.09035	0.201861	0.714022
1718	znf536	1.29704	1.13428	0.203344	0.714022
1719	ccdc127a	1.29626	4.43051	0.207102	0.714022
1720	ehbp1l1b	1.29618	3.61088	0.206876	0.714022
1721	fam43a	1.29568	2.28369	0.205946	0.714022
1722	ubr4	1.2956	0.96821	0.20358	0.714022
1723	alad	1.29544	3.7581	0.207263	0.714022
1724	si:dkey-10f21.4	1.29532	3.73056	0.207093	0.714022
1725	rnf20	1.29531	1.37234	0.204444	0.714022
1726	ppip5k1a	1.2952	1.41335	0.205236	0.714022
1727	arv1	1.29473	1.91235	0.205702	0.714022
1728	tmem18	1.29394	1.54693	0.204958	0.714022
1729	si:dkey-90l23.1	1.29346	1.00291	0.205438	0.714022
1730	rchy1	1.29338	1.9873	0.206046	0.714022
1731	rnf6	1.29337	1.90136	0.206763	0.714022
1732	si:ch73-266f23.1	1.29316	2.43515	0.207347	0.714022
1733	NKAPD1	1.29297	1.76809	0.205864	0.714022
1734	ENSDARG00000036809	1.29279	3.55263	0.208026	0.714022
1735	fbxl20	1.29264	1.4728	0.20581	0.714022
1736	slc30a10	1.29257	26.8422	0.208467	0.714022
1737	CR352226.2	1.2925	3.70822	0.208183	0.714022
1738	ncam1b	1.29232	1.1737	0.205118	0.714022
1739	egln2	1.29163	4.65286	0.208741	0.714022
1740	CABZ01080744.1	1.29159	1.91561	0.206526	0.714022
1741	xbp1	1.29124	1.19491	0.205497	0.714022
1742	mctp1b	1.29106	5.11613	0.208938	0.714022
1743	CABZ01085889.1	1.29049	3.62819	0.208707	0.714022
1744	dner	1.28963	1.76835	0.207021	0.714022
1745	nlrc3l	1.28959	3.47538	0.20919	0.714022
1746	CABZ01058650.1	1.28948	1.86655	0.207083	0.714022
1747	kcnn3	1.28921	1.5556	0.207115	0.714022
1748	znf1038	1.28887	3.57767	0.209373	0.714022
1749	si:dkey-196j8.2	1.28877	1.41265	0.206438	0.714022
1750	si:ch211-133n4.4	1.28863	1.2272	0.205594	0.714022
1751	syt16	1.28837	1.657	0.207515	0.714022
1752	CABZ01094849.1	1.28836	2.25383	0.208333	0.714022
1753	mtif2	1.28752	2.32628	0.208278	0.714022
1754	si:ch211-87j1.4	1.28751	1.44696	0.206731	0.714022
1755	uba1	1.28736	0.986906	0.205395	0.714022
1756	arl8a	1.28694	1.09306	0.205489	0.714022
1757	sult1st7	1.28679	3.6194	0.210046	0.714022
1758	wasla	1.28658	1.30274	0.207148	0.714022
1759	pigq	1.28615	2.26486	0.209297	0.714022
1760	neo1b	1.28541	1.63758	0.208468	0.714022
1761	rps6ka2	1.28479	2.21215	0.210192	0.714022
1762	ndrg3a	1.28469	1.16066	0.206368	0.714022
1763	ENSDARG00000053091	1.28407	1.31138	0.20835	0.714022
1764	nbeab	1.28313	1.56525	0.209484	0.714022
1765	thsd7ab	1.28298	1.39802	0.20899	0.714022
1766	nudt3b	1.28211	1.2184	0.208044	0.714022
1767	ccdc142	1.28188	1.82301	0.209753	0.714022
1768	mfn1b-1	1.28157	1.87502	0.210378	0.714022
1769	si:ch73-138e16.2	1.2813	1.45762	0.209133	0.714022
1770	ift27	1.28108	3.62228	0.211941	0.714022
1771	metap2b	1.2805	1.40472	0.210012	0.714022
1772	galnt18b	1.28032	2.26213	0.211458	0.714022
1773	myo9aa	1.28016	3.52208	0.212386	0.714022
1774	raver2	1.28008	3.99041	0.212565	0.714022
1775	si:ch211-218d20.15	1.27999	1.90509	0.210802	0.714022
1776	cbsb	1.27949	2.01479	0.211542	0.714022
1777	rgra	1.27933	3.51556	0.21272	0.714022
1778	ppm1aa	1.2793	1.06383	0.209047	0.714022
1779	creld1a	1.27891	1.79462	0.210916	0.714022
1780	nrp2b	1.27815	2.16455	0.212015	0.714022
1781	si:dkeyp-69b9.6	1.27757	1.09963	0.209858	0.714022
1782	ier5l	1.27711	1.31661	0.210301	0.714022
1783	aig1	1.27708	1.28569	0.210037	0.714022
1784	dre-mir-130b	1.27694	3.48323	0.213296	0.714022
1785	camta2	1.27694	1.14348	0.210291	0.714022
1786	rab11ba	1.27641	1.06984	0.209384	0.714022
1787	si:ch211-167j9.5	1.27633	27.5458	0.214051	0.714022
1788	cct8	1.27627	1.47052	0.211056	0.714022
1789	si:dkey-5i3.5	1.27564	3.52496	0.213741	0.714022
1790	sec23b	1.27527	1.54779	0.211782	0.714022
1791	clpb	1.2752	1.0678	0.210359	0.714022
1792	spred2b	1.27452	0.983329	0.210478	0.714022
1793	surf6	1.27399	2.21596	0.213375	0.714022
1794	hoxd11a	1.27397	1.31604	0.210273	0.714022
1795	ebp	1.27233	3.46488	0.214885	0.714022
1796	dzip1	1.27227	1.25633	0.212709	0.714022
1797	tmem246	1.27224	2.72984	0.214072	0.714022
1798	dusp16	1.27207	2.25638	0.214023	0.714022
1799	CR376745.2	1.27193	2.21483	0.214562	0.714022
1800	fam219b	1.27187	2.23513	0.214341	0.714022
1801	ctnnb2	1.27161	1.50103	0.212922	0.714022
1802	ryr2b	1.2716	1.35765	0.213012	0.714022
1803	znf1169	1.27118	3.55555	0.215373	0.714022
1804	abcc8	1.27116	1.33497	0.213401	0.714022
1805	dhx36	1.27072	1.26505	0.212564	0.714022
1806	naf1	1.27031	3.46003	0.215571	0.714022
1807	cox15	1.27009	1.57768	0.213829	0.714022
1808	ENSDARG00000098967	1.26997	0.993852	0.21168	0.714022
1809	calm2a	1.26975	0.334383	0.209887	0.714022
1810	si:dkeyp-87e7.4	1.26947	1.33808	0.2132	0.714022
1811	cdc42	1.26929	1.02431	0.211539	0.714022
1812	sncaip	1.26924	1.73123	0.214759	0.714022
1813	BX649622.2	1.26897	3.29586	0.21608	0.714022
1814	apba2b	1.2679	0.875894	0.211195	0.714022
1815	herc4	1.26702	2.2084	0.215643	0.714022
1816	cdk2ap2	1.26617	1.31802	0.215145	0.714022
1817	tmem104	1.2657	2.16707	0.216504	0.714022
1818	ENSDARG00000087402	1.26472	1.24755	0.214703	0.714022
1819	mfsd2ab	1.2647	1.55741	0.216077	0.714022
1820	plekha5	1.26416	1.24695	0.215077	0.714022
1821	abce1	1.26401	1.61816	0.215762	0.714022
1822	dusp23b	1.26388	2.2653	0.21693	0.714022
1823	gpatch1	1.26381	2.10133	0.215983	0.714022
1824	gak	1.26357	1.53713	0.21613	0.714022
1825	serinc2	1.26327	3.23242	0.218049	0.714022
1826	eno1a	1.26271	1.21865	0.213963	0.714022
1827	pgap3	1.26229	3.41834	0.218355	0.714022
1828	eral1	1.26047	1.77049	0.217176	0.714022
1829	znf1152	1.26036	1.92765	0.21769	0.714022
1830	akt1	1.26015	1.68157	0.217213	0.714022
1831	tbcc	1.25982	2.19068	0.218266	0.714022
1832	MAP3K11	1.2598	2.15513	0.218383	0.714022
1833	epn3b	1.25963	1.94184	0.218054	0.714022
1834	ENSDARG00000028618	1.2592	1.97225	0.218489	0.714022
1835	isoc2	1.25902	28.3489	0.220132	0.714022
1836	nucks1a	1.25844	0.595374	0.213648	0.714022
1837	spag1b	1.25725	4.6729	0.220678	0.714022
1838	bend3	1.2572	2.20226	0.218972	0.714022
1839	znf1083	1.25674	4.40842	0.220832	0.714022
1840	kpna1	1.25642	1.19035	0.216891	0.714022
1841	cntnap5a	1.25559	3.32369	0.220773	0.714022
1842	ncbp3	1.2554	1.58569	0.218975	0.714022
1843	si:dkeyp-72g9.4	1.25524	1.07269	0.216697	0.714022
1844	rubcn	1.25479	3.29232	0.220993	0.714022
1845	fktn	1.25466	1.63587	0.218684	0.714022
1846	zgc:162331	1.25465	27.3626	0.221687	0.714022
1847	gps1	1.25407	1.47882	0.219634	0.714022
1848	ppfia2	1.25371	1.15614	0.218818	0.714022
1849	BX649358.1	1.2531	3.12452	0.22157	0.714022
1850	si:dkey-114c15.5	1.25268	1.62115	0.220489	0.714022
1851	AC024175.23	1.25245	1.41902	0.219447	0.714022
1852	dock11	1.25215	1.16896	0.219126	0.714022
1853	pip4k2ab	1.25141	1.07506	0.219246	0.714022
1854	slitrk3b	1.25127	1.30333	0.21963	0.714022
1855	plekha7b	1.25125	1.61498	0.22049	0.714022
1856	nudcd1	1.25099	2.90075	0.221696	0.714022
1857	map2k4a	1.25094	1.13449	0.219547	0.714022
1858	ube2z	1.25042	1.13279	0.219605	0.714022
1859	taf10	1.25039	1.23916	0.219412	0.714022
1860	map3k2	1.25021	2.2287	0.221393	0.714022
1861	CT573860.1	1.25012	2.39778	0.222449	0.714022
1862	appa	1.24898	0.637811	0.218006	0.714022
1863	serinc1	1.24827	0.448315	0.214975	0.714022
1864	pdzk1ip1	1.2479	1.44342	0.221739	0.714022
1865	xpo1b	1.24786	1.24989	0.22106	0.714022
1866	cyb5d2	1.24775	1.59936	0.221437	0.714022
1867	plk2a	1.24753	3.09082	0.223536	0.714022
1868	CR847893.4	1.24746	3.17207	0.223598	0.714022
1869	pleca	1.24732	1.3195	0.221453	0.714022
1870	ciartb	1.24719	2.14629	0.222833	0.714022
1871	stip1	1.24696	1.14896	0.220774	0.714022
1872	saraf	1.2463	2.16611	0.223223	0.714022
1873	acadl	1.24602	2.66042	0.223666	0.714022
1874	hoxb8a	1.24589	1.16988	0.219869	0.714022
1875	echdc3	1.24583	3.26735	0.224129	0.714022
1876	scnm1	1.24477	3.40563	0.224639	0.714022
1877	SLITRK5 (1 of many)	1.24411	1.27557	0.222119	0.714022
1878	ttc33	1.24407	1.90909	0.223669	0.714022
1879	gna11a	1.24344	1.22356	0.222531	0.714022
1880	gdpd4a	1.24336	1.76944	0.223423	0.714022
1881	nek7	1.24328	3.0284	0.225479	0.714022
1882	U8	1.24322	3.31676	0.225072	0.714022
1883	hspa5	1.24294	1.17698	0.222048	0.714022
1884	kdm5c	1.24269	0.89962	0.222061	0.714022
1885	gda	1.24239	4.04438	0.225917	0.714022
1886	ppp3cb	1.24044	0.916893	0.222133	0.714022
1887	CR812470.1	1.24041	3.27117	0.226057	0.714022
1888	BX470259.1	1.23992	0.943714	0.222695	0.714022
1889	ACSF3	1.23977	2.00212	0.224718	0.714022
1890	kctd6b	1.23975	1.21029	0.222832	0.714022
1891	LUC7L2	1.23914	1.42933	0.224816	0.714022
1892	CU683879.2	1.23893	3.21203	0.226616	0.714022
1893	krt222	1.23867	3.2644	0.226687	0.714022
1894	sypa	1.23832	1.44459	0.224964	0.714022
1895	fgfr1b	1.23826	3.00095	0.226827	0.714022
1896	dre-mir-132-1	1.23815	3.39943	0.227082	0.714022
1897	pigt	1.238	1.33168	0.224651	0.714022
1898	clca1	1.23733	3.2303	0.227272	0.714022
1899	ank1a	1.23721	1.48209	0.225701	0.714022
1900	klhl35	1.23708	2.49515	0.226385	0.714022
1901	sod2	1.23707	1.38724	0.224828	0.714022
1902	ctdsp2	1.23702	1.0538	0.22317	0.714022
1903	vdac1	1.23641	0.918208	0.222339	0.714022
1904	gpn2	1.23595	2.18979	0.226643	0.714022
1905	ca2	1.23574	1.2396	0.225451	0.714022
1906	fam217b	1.23509	1.34783	0.225535	0.714022
1907	rpl19	1.23496	0.665135	0.223582	0.714022
1908	ctbp2a	1.23477	0.841853	0.223844	0.714022
1909	asap1a	1.23471	0.881806	0.224169	0.714022
1910	nudt21	1.23443	1.34383	0.225403	0.714022
1911	si:ch211-282j22.3	1.23438	3.09403	0.228229	0.714022
1912	gnal	1.23402	1.30146	0.226163	0.714022
1913	macf1a	1.23348	0.739769	0.224358	0.714022
1914	rps19bp1	1.23334	1.54818	0.226564	0.714022
1915	bcor	1.23318	1.12546	0.226228	0.714022
1916	CABZ01111929.1	1.23309	2.34911	0.228063	0.714022
1917	atp6v0a2b	1.23298	27.2117	0.229524	0.714022
1918	vps26a	1.23281	1.25821	0.22594	0.714022
1919	ablim3	1.23267	1.53942	0.226868	0.714022
1920	ephb1	1.23262	1.31136	0.226758	0.714022
1921	si:ch211-207i20.3	1.23256	1.58118	0.227164	0.714022
1922	kdm4ab	1.23226	1.37282	0.227244	0.714022
1923	lrp1ab	1.23219	0.93969	0.225335	0.714022
1924	syt6b	1.23208	2.15499	0.228075	0.714022
1925	BX072554.1	1.23092	3.82129	0.230018	0.714022
1926	si:dkey-172k15.5	1.23088	1.76368	0.228174	0.714022
1927	dync1h1	1.23067	0.842033	0.226425	0.714022
1928	hmgcra	1.2302	2.28191	0.229127	0.714022
1929	CR382300.1	1.23006	1.76979	0.228477	0.714022
1930	CR925755.1	1.22991	1.33487	0.228174	0.714022
1931	basp1	1.22971	0.811053	0.224609	0.714022
1932	prkcdb	1.22956	2.89304	0.230338	0.714022
1933	zc3h10	1.22943	1.74179	0.228837	0.714022
1934	tmeff1b	1.22874	0.850536	0.226243	0.714022
1935	bmpr2b	1.22835	1.07804	0.227552	0.714022
1936	riok2	1.22783	1.70469	0.229342	0.714022
1937	SCYL2	1.22769	1.36375	0.227618	0.714022
1938	pip5k1cb	1.22753	1.14252	0.228571	0.714022
1939	dct	1.22714	3.30593	0.231212	0.714022
1940	CT997819.3	1.22687	1.30206	0.22848	0.714022
1941	snd1	1.22658	1.25803	0.228798	0.714022
1942	si:dkey-81h8.1	1.22655	2.37858	0.230387	0.714022
1943	pdss1	1.22647	2.09364	0.230356	0.714022
1944	CABZ01092282.1	1.22643	0.977559	0.227224	0.714022
1945	tmtopsb	1.2263	1.03503	0.22922	0.714022
1946	dync1i2b	1.2263	1.45142	0.229243	0.714022
1947	5S_rRNA-779	1.22565	3.21211	0.231385	0.714022
1948	commd5	1.22537	1.54218	0.229757	0.714022
1949	rprd2b	1.22527	0.937972	0.227844	0.714022
1950	cwc25	1.22498	1.2044	0.229184	0.714022
1951	casp7	1.22448	5.28753	0.232621	0.714022
1952	ap3s2	1.22437	1.22728	0.229232	0.714022
1953	mras	1.22423	1.18628	0.229335	0.714022
1954	si:ch73-62l21.1	1.2235	1.2392	0.229885	0.714022
1955	si:dkey-151g10.3	1.22329	1.41379	0.23067	0.714022
1956	adam17a	1.22325	1.45424	0.230531	0.714022
1957	csrnp2	1.22313	1.28056	0.229604	0.714022
1958	dvl3a	1.22266	1.77199	0.231109	0.714022
1959	ppp3cca	1.22237	1.25326	0.230061	0.714022
1960	uhrf1bp1l	1.22226	1.34098	0.23123	0.714022
1961	BX936397.2	1.22189	2.14059	0.232288	0.714022
1962	hmg20b	1.22164	1.23467	0.230242	0.714022
1963	lrrtm4l2	1.22131	3.133	0.232958	0.714022
1964	ppm1ab	1.22104	1.36266	0.231076	0.714022
1965	CABZ01117753.1	1.22056	1.98961	0.232351	0.714022
1966	acap3b	1.21943	1.5116	0.232009	0.714022
1967	pick1	1.21928	1.56877	0.232241	0.714022
1968	meis1a	1.21923	1.17587	0.231288	0.714022
1969	sord	1.21872	3.09845	0.233902	0.714022
1970	CABZ01081385.1	1.21866	5.2896	0.234786	0.714022
1971	abi1a	1.21845	1.63953	0.232821	0.714022
1972	capzb	1.21837	0.989545	0.23009	0.714022
1973	jund	1.21783	1.77386	0.233362	0.714022
1974	eef1a1l2	1.21761	0.877744	0.230167	0.714022
1975	daam2	1.21736	2.96718	0.234901	0.714022
1976	rusc1	1.21673	0.909656	0.231195	0.714022
1977	cipcb	1.21667	1.27685	0.232552	0.714022
1978	zgc:158463	1.21612	0.396068	0.22852	0.714022
1979	gpr22b	1.2161	0.907842	0.23183	0.714022
1980	ENSDARG00000077470	1.21545	1.38007	0.233533	0.714022
1981	spcs1	1.21515	1.12123	0.232562	0.714022
1982	hiat1b	1.21515	1.11228	0.232419	0.714022
1983	sin3b	1.21507	1.34001	0.233584	0.714022
1984	ncaldb	1.21461	3.13808	0.235502	0.714022
1985	ABR	1.2145	1.6039	0.234432	0.714022
1986	rab35b	1.21442	1.19924	0.232963	0.714022
1987	emc3	1.21428	1.15743	0.232537	0.714022
1988	si:dkey-16p19.8	1.21409	2.95593	0.235675	0.714022
1989	slc39a1	1.2134	2.03428	0.234997	0.714022
1990	ctif	1.21269	1.36104	0.234445	0.714022
1991	ASS1	1.21265	3.05879	0.236153	0.714022
1992	prnprs3	1.21192	1.10849	0.233363	0.714022
1993	si:ch73-138e16.4	1.21147	2.07018	0.236334	0.714022
1994	trappc13	1.21096	1.27587	0.234381	0.714022
1995	rorcb	1.2108	4.45241	0.237717	0.714022
1996	BX901942.1	1.21061	2.97734	0.236923	0.714022
1997	CU459089.1	1.21015	3.17771	0.237288	0.714022
1998	spinb	1.21001	3.05138	0.237117	0.714022
[truncated: 22,569 more rows]

## Sheet: ZF3
	names	scores	logfoldchanges	pvals	pvals_adj
0	stxbp5l	6.46238	4.22059	1.7567e-08	7.19312e-05
1	bhlhe22	5.81992	5.39336	3.20905e-07	0.000743751
2	otpa	4.74347	5.81734	1.91134e-05	0.0204164
3	h3f3b.1-2	4.73156	1.00993	6.58053e-06	0.0089817
4	lmo3	4.39559	4.09922	4.9257e-05	0.0403382
5	znf503	3.98709	3.32724	0.000163003	0.0937578
6	mdga2a	3.84264	3.08234	0.000314731	0.136436
7	esrrb	3.81746	2.89012	0.000242399	0.11677
8	sema3b	3.77403	4.86801	0.000478853	0.160022
9	ube2ql1	3.76843	2.27409	0.000267844	0.124158
10	fat1a	3.7293	2.64538	0.00042806	0.160022
11	kcnh1b	3.71425	2.84174	0.000448676	0.160022
12	strbp	3.68857	3.1308	0.000506475	0.165212
13	fgf11b	3.62837	4.38899	0.000716191	0.202246
14	zfhx3	3.61291	1.3301	0.000448531	0.160022
15	kazna	3.59237	4.39063	0.000814891	0.217611
16	foxb1a	3.56567	5.71705	0.000899922	0.225212
17	CR974440.2	3.52977	3.3524	0.000968783	0.232525
18	hoxc13a	3.51707	3.88479	0.000877972	0.222371
19	cdh13	3.42173	4.11371	0.00130898	0.279643
20	spock2	3.37229	2.51665	0.0011956	0.264627
21	cyth1b	3.33219	5.51175	0.00180313	0.340156
22	sorbs2b	3.2801	3.19894	0.00189846	0.345491
23	nbr1b	3.13051	3.24752	0.00293857	0.41869
24	pou3f1	3.08479	3.05191	0.00319328	0.428539
25	otpb	3.04326	4.46607	0.00382319	0.474385
26	atp5o	2.97456	1.99503	0.00363773	0.460679
27	tspan18a	2.96899	2.51297	0.00390198	0.47932
28	ndufa3	2.92494	1.78759	0.00447211	0.51512
29	FO704866.1	2.85945	3.06173	0.00608007	0.580256
30	plppr1	2.85615	2.13749	0.00527014	0.540509
31	tph1b	2.8552	5.01157	0.00655541	0.599364
32	rem2	2.80624	2.84076	0.00685835	0.603735
33	si:dkey-195m11.8	2.8048	2.62114	0.00684803	0.603735
34	rybpb	2.80242	2.07684	0.0064281	0.595945
35	edem1	2.80148	3.36182	0.00730431	0.631334
36	gstp1	2.79361	2.15073	0.00700232	0.610046
37	tmem235	2.79037	30.1762	0.00795445	0.638644
38	foxp1b	2.76179	3.34353	0.00822257	0.641098
39	adra1aa	2.74128	3.01466	0.00837844	0.644984
40	gfod2	2.72879	3.66318	0.00897004	0.662063
41	wdr34	2.72801	4.46279	0.00920066	0.666241
42	ssbp3b	2.72451	2.01463	0.00787354	0.636409
43	mbd5	2.70932	2.73678	0.00911918	0.666241
44	rhot1b	2.62637	3.7354	0.0117782	0.716257
45	slc1a4	2.6147	4.36362	0.0122007	0.729936
46	gfra1a	2.61051	2.5991	0.0115049	0.716257
47	taok1b	2.58974	1.74657	0.0117515	0.716257
48	dap3	2.57146	2.35807	0.012501	0.729936
49	hoxc13b	2.56044	3.42789	0.0136108	0.75142
50	drd3	2.53026	4.00391	0.0149455	0.757999
51	tnc	2.51662	1.8706	0.0139933	0.755579
52	commd3	2.51217	2.27129	0.0145328	0.756054
53	snap25b	2.50205	2.13214	0.0142467	0.756054
54	mafb	2.5	2.2481	0.0151956	0.757999
55	nell2b	2.49798	1.99869	0.0145385	0.756054
56	CU914144.3	2.48178	2.27729	0.0157328	0.757999
57	CR847531.1	2.44305	2.299	0.0176565	0.757999
58	agap2	2.4353	1.92899	0.0175221	0.757999
59	sorcs1	2.43521	0.734831	0.017222	0.757999
60	esrrga	2.42861	1.87391	0.017065	0.757999
61	efna5b	2.4243	2.44462	0.0185258	0.757999
62	si:ch73-1a9.3	2.42203	0.518822	0.0170289	0.757999
63	BX248324.2	2.41958	1.9666	0.0181441	0.757999
64	hoxb13a	2.40771	3.44997	0.0200105	0.757999
65	CR677617.1	2.40126	2.16273	0.0193055	0.757999
66	dlgap2a	2.39249	3.6438	0.0210562	0.757999
67	smarcc1a	2.3892	1.76172	0.0194027	0.757999
68	baz1b	2.38787	1.9166	0.0199123	0.757999
69	ptprga	2.37385	1.72232	0.0207888	0.757999
70	slc25a39	2.35792	2.00259	0.0210916	0.757999
71	efna2a	2.3528	1.95948	0.0213186	0.757999
72	lrp1ba	2.34865	3.50533	0.0233854	0.757999
73	lrp1ba-1	2.34858	2.38047	0.0224539	0.757999
74	sdha	2.34663	1.91921	0.0216037	0.757999
75	chl1b	2.34587	1.68415	0.0216725	0.757999
76	unm_sa1614	2.33538	2.14272	0.0231995	0.757999
77	si:ch211-269e2.1	2.33371	2.21717	0.023171	0.757999
78	nav3	2.33033	1.98635	0.0234076	0.757999
79	si:dkeyp-94b4.1	2.32575	4.54342	0.0249204	0.757999
80	sp3a	2.32526	2.32331	0.0236349	0.757999
81	bcl11aa	2.31702	2.06762	0.024195	0.757999
82	ube2q2	2.31175	1.92513	0.0239477	0.757999
83	smtla	2.30583	28.2637	0.0262522	0.757999
84	csmd2	2.2996	1.44332	0.0242737	0.757999
85	CABZ01079490.1	2.29946	3.89782	0.0264008	0.757999
86	zmpste24	2.29925	2.64904	0.0255292	0.757999
87	nxph1	2.29649	29.3933	0.0268306	0.757999
88	AC024175.18	2.2964	1.6728	0.0243454	0.757999
89	lrrn2	2.2959	5.90747	0.0268376	0.757999
90	ENSDARG00000078536	2.28979	1.80303	0.0249386	0.757999
91	zc3h14	2.28728	2.75952	0.026559	0.757999
92	lrrc4.1	2.2838	1.58773	0.0250996	0.757999
93	fbxw8	2.28307	3.77702	0.0272169	0.757999
94	CR450727.1	2.28072	4.02999	0.0273458	0.757999
95	hmgn6	2.27619	0.940758	0.0246535	0.757999
96	ndufs7	2.27215	1.7574	0.0258107	0.757999
97	ndufa5	2.25886	1.48328	0.0266692	0.757999
98	vclb	2.2514	3.44404	0.0292325	0.757999
99	srrm4	2.24288	1.44962	0.0279279	0.757999
100	prkci	2.24049	4.77353	0.0304736	0.757999
101	ada	2.22982	5.84346	0.0312658	0.757999
102	usp54b	2.22549	2.10718	0.0302536	0.757999
103	BX247868.1	2.21689	1.51686	0.0293913	0.757999
104	rnf220b	2.2099	3.47389	0.0321588	0.757999
105	robo3	2.20886	1.88717	0.0309354	0.757999
106	phyhip	2.20359	1.496	0.0303731	0.757999
107	chgb	2.20316	1.96457	0.031329	0.757999
108	ENSDARG00000091079	2.1984	2.03094	0.0317144	0.757999
109	gfra4a	2.19766	2.4131	0.0323858	0.757999
110	si:dkey-175m17.7	2.19615	1.63044	0.0314573	0.757999
111	COA4	2.19319	4.61543	0.0338371	0.757999
112	gabra1	2.19214	2.02182	0.0320745	0.757999
113	bzw1a	2.17447	1.04942	0.031961	0.757999
114	si:dkey-13n15.2	2.15941	2.37034	0.0352199	0.757999
115	cilp2	2.15775	1.80229	0.035261	0.757999
116	magi3b	2.15443	2.59235	0.0356995	0.757999
117	nr5a2	2.15439	1.92702	0.0353283	0.757999
118	LAMP5	2.15374	1.08281	0.0333399	0.757999
119	agtpbp1	2.15334	2.13313	0.0357309	0.757999
120	syt2a	2.15333	1.25151	0.0335242	0.757999
121	ENSDARG00000063555	2.15265	2.0158	0.0353836	0.757999
122	trib3	2.15235	3.49987	0.0367035	0.757999
123	AL929028.2	2.1518	2.846	0.0368227	0.757999
124	cntn1a	2.14296	1.70695	0.0359671	0.757999
125	sacm1la	2.14113	2.71682	0.0371304	0.757999
126	galnt9	2.13929	1.8178	0.0360686	0.757999
127	spag1a	2.13861	1.76577	0.0356349	0.757999
128	yipf6	2.13535	3.4079	0.0380701	0.757999
129	wu:fc21g02	2.13286	2.02706	0.0370174	0.757999
130	rgma	2.13197	2.05064	0.0372278	0.757999
131	brd1b	2.13078	1.24098	0.0360254	0.757999
132	grip1	2.12916	1.38677	0.0363361	0.757999
133	slc25a36a	2.12472	1.46562	0.036845	0.757999
134	si:dkey-35i13.1	2.11954	1.77514	0.0373214	0.757999
135	ENSDARG00000107086	2.10756	2.20175	0.0396102	0.757999
136	nfixa	2.10272	1.29917	0.03936	0.757999
137	cox7c	2.10187	1.28081	0.0380571	0.757999
138	neo1a	2.10118	1.5041	0.0388322	0.757999
139	CABZ01090052.1	2.09578	2.84583	0.0418663	0.757999
140	gtpbp4	2.09563	2.33011	0.040727	0.757999
141	calr3a	2.09483	1.64108	0.0396236	0.757999
142	atp5g3b	2.09355	1.49353	0.0389621	0.757999
143	TXNRD2 (1 of many)	2.08342	3.62168	0.0427285	0.757999
144	si:dkeyp-75h12.5	2.08018	1.14585	0.0399505	0.757999
145	tob1a	2.06805	1.47466	0.0418146	0.757999
146	mettl6	2.06695	29.1747	0.0450917	0.757999
147	foxb1b	2.05817	3.05182	0.044831	0.757999
148	msi2b	2.05024	1.45005	0.0436947	0.757999
149	si:dkey-193n17.9	2.04904	1.89663	0.0447026	0.757999
150	sult4a1	2.04345	1.81594	0.0449399	0.757999
151	gna13a	2.04038	0.513447	0.0440822	0.757999
152	frmd3	2.0398	1.70748	0.0455974	0.757999
153	CU571318.1	2.0368	2.79704	0.0470238	0.757999
154	man1a2	2.03406	1.51689	0.0458315	0.757999
155	zfyve9a	2.03387	1.704	0.0462934	0.757999
156	parp16	2.03281	2.9249	0.0472848	0.757999
157	pcdh17	2.03221	1.56595	0.0452167	0.757999
158	CABZ01088025.1	2.02794	27.172	0.0490976	0.757999
159	eef1a1b	2.02759	2.41442	0.0478457	0.757999
160	syk	2.02524	2.64233	0.0483467	0.757999
161	GFRA1 (1 of many)	2.02488	2.67239	0.0478941	0.757999
162	scg5-1	2.02397	1.03883	0.0461603	0.757999
163	vangl1	2.02332	1.6853	0.0471772	0.757999
164	riok3	2.02231	1.89878	0.0472844	0.757999
165	ppargc1b	2.01911	1.50041	0.0473341	0.757999
166	atp2b1a	2.01866	1.41722	0.0475322	0.757999
167	cox7b	2.01571	1.07114	0.0463137	0.757999
168	vegfc	2.01339	28.8657	0.0506693	0.757999
169	sdhc	2.01291	1.67447	0.0478319	0.757999
170	si:dkey-26c10.5	2.0071	2.32318	0.0497156	0.757999
171	adarb1b	2.00572	1.3415	0.0484745	0.757999
172	msi2a	2.00483	1.78281	0.0493664	0.757999
173	BX510960.1	2.00477	3.31132	0.0508191	0.757999
174	gkap1	2.00253	1.61829	0.0489528	0.757999
175	NDUFA13	1.99734	1.33772	0.0490215	0.757999
176	usp6nl	1.99726	1.93958	0.0508287	0.757999
177	cyth3a	1.99395	2.22216	0.0511288	0.757999
178	calb1	1.99066	2.12357	0.0510413	0.757999
179	fstl4	1.98954	1.63675	0.0509461	0.757999
180	znf622	1.98182	3.62503	0.0534904	0.757999
181	calb2b	1.9815	1.88432	0.0503545	0.757999
182	arvcfb	1.97349	1.95262	0.0535615	0.757999
183	rassf10a	1.96655	2.80533	0.0549709	0.757999
184	mthfr	1.96132	2.89867	0.0555561	0.757999
185	CT573139.1	1.9608	2.41509	0.055233	0.757999
186	casz1	1.95758	1.10181	0.0534075	0.757999
187	fbxw11a	1.95457	1.83835	0.0548655	0.757999
188	nsun2	1.95326	2.57262	0.0559521	0.757999
189	psma8	1.95225	1.71241	0.0549872	0.757999
190	dnajc5ab	1.94804	1.77759	0.0561911	0.757999
191	yjefn3	1.94553	2.18294	0.0566273	0.757999
192	si:dkey-24l11.2-1	1.94284	2.88705	0.0576725	0.757999
193	GID4	1.93636	28.3922	0.0597379	0.757999
194	gsg1l2b	1.92936	3.47043	0.0597775	0.757999
195	rtca	1.92842	3.61831	0.0603892	0.757999
196	syt4	1.92609	1.67401	0.0581999	0.757999
197	lepr	1.9225	2.24144	0.0609741	0.757999
198	alas1	1.91909	1.63483	0.059041	0.757999
199	tiam2a	1.91726	2.16966	0.0605591	0.757999
200	supt4h1	1.91527	1.68528	0.0594661	0.757999
201	mt-co2	1.91387	0.428535	0.0581165	0.757999
202	pin4	1.9095	1.98913	0.0610808	0.757999
203	qkia	1.90745	1.17863	0.0603044	0.757999
204	kif26aa	1.90568	1.45287	0.0607339	0.757999
205	osbp2	1.90559	1.65729	0.0611524	0.757999
206	nipal3	1.90452	28.6513	0.0638749	0.757999
207	adam19b	1.90257	2.19348	0.0628224	0.757999
208	scrt1b	1.90082	1.68654	0.0607236	0.757999
209	bpnt1	1.8985	28.9199	0.0646846	0.757999
210	gdf10b	1.89749	28.9622	0.0648213	0.757999
211	FP326649.1	1.89656	2.37322	0.0639153	0.757999
212	socs9	1.89572	5.37054	0.0650154	0.757999
213	ifrd2	1.89384	2.58799	0.0638548	0.757999
214	BX664610.1	1.8937	2.59785	0.0640228	0.757999
215	slc25a22	1.89024	2.51037	0.0647021	0.757999
216	ric8a	1.8892	1.80022	0.0635473	0.757999
217	ino80c	1.88712	2.15077	0.0646959	0.757999
218	rps17	1.8866	1.5288	0.0635762	0.757999
219	pes	1.88417	27.8592	0.0666462	0.757999
220	zdhhc9	1.88216	1.5417	0.0643307	0.757999
221	mrps34	1.88133	1.66526	0.064024	0.757999
222	tmem136a	1.87952	2.38942	0.0658866	0.757999
223	cdh10a	1.87862	1.775	0.0648884	0.757999
224	ppp3r1b	1.87732	1.43489	0.0640188	0.757999
225	si:ch211-141e20.2	1.8758	3.44715	0.0670113	0.757999
226	pcdh15b	1.87571	2.53723	0.0665472	0.757999
227	fgd1	1.87571	1.29101	0.065615	0.757999
228	ppp5c	1.87471	1.849	0.0658204	0.757999
229	si:ch73-233f7.8	1.8726	3.65255	0.0677879	0.757999
230	grid1b	1.87156	1.80247	0.0663406	0.757999
231	tmem33	1.87052	1.68456	0.0657738	0.757999
232	stard4	1.87012	3.47478	0.0679243	0.757999
233	zc3h7a	1.86865	3.20368	0.0677149	0.757999
234	CABZ01089829.1	1.86849	2.13283	0.0673516	0.757999
235	uncx	1.86753	2.62987	0.067944	0.757999
236	BX248331.3	1.86746	4.52651	0.068881	0.757999
237	PYURF	1.86177	2.77958	0.0690118	0.757999
238	SLC7A1 (1 of many)	1.85642	3.49669	0.0701806	0.757999
239	zgc:173517	1.85634	3.3732	0.0700558	0.757999
240	akap11	1.85568	1.39987	0.0678926	0.757999
241	kat5b	1.85351	1.66868	0.0685199	0.757999
242	CABZ01113883.1	1.84999	1.77305	0.0690299	0.757999
243	si:ch211-212d10.2	1.84267	1.72687	0.0700903	0.757999
244	kcnk10b	1.84097	2.24954	0.0712927	0.757999
245	ptpn22	1.83819	3.01751	0.0729243	0.757999
246	rgs8	1.83768	29.2118	0.0733642	0.757999
247	nsmfb	1.8344	1.58804	0.0712675	0.757999
248	mllt3	1.83416	3.14153	0.0727589	0.757999
249	gnai2a	1.83169	5.4399	0.0742291	0.757999
250	zgc:113295	1.82795	2.08855	0.073165	0.757999
251	prdm8b	1.82783	1.64661	0.0718376	0.757999
252	si:ch1073-75o15.3	1.82685	3.43119	0.0744465	0.757999
253	stard7	1.82391	2.10864	0.073472	0.757999
254	cdc34a	1.82019	5.16582	0.0760085	0.757999
255	bcl11ba	1.81716	1.35919	0.0733243	0.757999
256	slc25a33	1.81561	2.93917	0.0757855	0.757999
257	txndc9	1.81406	1.51376	0.0736752	0.757999
258	si:dkey-172m14.1	1.81346	3.85661	0.0767985	0.757999
259	zgc:174972	1.81318	3.00664	0.0760847	0.757999
260	gfra2b	1.81182	2.25978	0.0752346	0.757999
261	trhde.2	1.81084	1.44704	0.0748717	0.757999
262	tsen15	1.80828	2.6937	0.0767174	0.757999
263	slc38a7	1.80548	1.91244	0.075847	0.757999
264	si:ch211-196c10.15	1.80151	1.6099	0.0767403	0.757999
265	si:dkey-165b20.1	1.80117	1.63419	0.0771598	0.757999
266	aspg	1.80113	1.96648	0.0768397	0.757999
267	tlk1b	1.80053	1.56502	0.0762999	0.757999
268	akap10	1.79648	2.21293	0.0777298	0.757999
269	ctnnb1	1.79537	1.37298	0.0763874	0.757999
270	si:dkey-174n20.1	1.79535	2.43766	0.0782329	0.757999
271	npnt	1.79334	1.48988	0.0773979	0.757999
272	arl6	1.79324	2.6598	0.0795425	0.757999
273	exoc3	1.79218	1.94047	0.0784606	0.757999
274	smc1al	1.79127	1.26533	0.0770668	0.757999
275	orc5	1.78951	3.43555	0.0805539	0.757999
276	hp1bp3	1.78811	0.972204	0.0769754	0.757999
277	dacha	1.78594	1.54173	0.0782095	0.757999
278	si:ch73-380n15.2	1.78395	2.38666	0.0804521	0.757999
279	atp5e	1.7836	0.950852	0.0781305	0.757999
280	lims1	1.78035	2.11125	0.0812671	0.757999
281	nme3	1.77755	2.12027	0.0810085	0.757999
282	ern1	1.77609	1.63341	0.0805964	0.757999
283	pitpnbl	1.77574	1.39641	0.0795039	0.757999
284	si:dkeyp-110a12.4	1.77483	29.0469	0.0833501	0.757999
285	gnl2	1.77442	2.33657	0.0818681	0.757999
286	wdr74	1.77385	28.9261	0.0835158	0.757999
287	stx6	1.77285	1.95786	0.0816311	0.757999
288	si:ch211-127d4.3	1.77105	28.9193	0.0839866	0.757999
289	zfand1	1.7705	28.8987	0.0840792	0.757999
290	szrd1	1.76992	28.7244	0.0841775	0.757999
291	si:ch211-112b1.2	1.76981	28.9072	0.084195	0.757999
292	dnajc7	1.76973	1.3642	0.081286	0.757999
293	c13h10orf11	1.76905	28.3003	0.0843245	0.757999
294	rbbp9	1.76875	28.5274	0.0843748	0.757999
295	col1a1a	1.76848	0.880721	0.0812027	0.757999
296	dph6	1.76776	28.549	0.0845435	0.757999
297	5S_rRNA-380	1.76769	28.8245	0.0845542	0.757999
298	ten1	1.76595	28.697	0.0848508	0.757999
299	tead1b	1.76574	3.70709	0.0848157	0.757999
300	znf576.1	1.76572	1.33703	0.0814209	0.757999
301	st6gal1	1.76476	1.44108	0.0815167	0.757999
302	ube2w	1.76468	1.63079	0.0824385	0.757999
303	rplp2l	1.76423	1.24424	0.0818576	0.757999
304	htr1d	1.76407	2.74198	0.0838891	0.757999
305	maff	1.76246	1.78085	0.0827607	0.757999
306	si:ch211-253h3.1	1.76217	2.32697	0.0837252	0.757999
307	idh3g	1.76208	1.85715	0.0831678	0.757999
308	cdh18a	1.76175	1.64166	0.0828097	0.757999
309	caly	1.76165	1.34406	0.0822747	0.757999
310	ogfod2	1.76	28.9112	0.0858667	0.757999
311	nadl1.1	1.75955	1.38883	0.0827756	0.757999
312	CABZ01092941.1	1.75883	27.6551	0.0860678	0.757999
313	tctex1d2	1.75864	2.64477	0.084655	0.757999
314	dusp4	1.75858	2.05423	0.0844467	0.757999
315	zgc:152968	1.75828	28.043	0.0861631	0.757999
316	tiam1b	1.75702	1.84552	0.0848576	0.757999
317	slc38a5b	1.75569	25.2663	0.0866103	0.757999
318	zgc:64065-1	1.75445	25.4786	0.086826	0.757999
319	zgc:171699	1.75332	27.0102	0.0870212	0.757999
320	si:ch211-278p9.2	1.75255	25.2506	0.0871553	0.757999
321	CT027611.2	1.75025	1.76553	0.0854109	0.757999
322	irx3a	1.74982	1.50833	0.0845679	0.757999
323	si:ch211-252f13.5	1.74959	3.43863	0.0869948	0.757999
324	BX936384.1	1.74854	28.006	0.0878544	0.757999
325	spire1b	1.74707	2.52223	0.0873341	0.757999
326	rargb	1.74703	28.1175	0.0881203	0.757999
327	si:ch211-225b11.4	1.74611	1.93046	0.0862521	0.757999
328	otub1a	1.7454	1.5887	0.0854554	0.757999
329	thumpd1	1.74267	2.01003	0.0870426	0.757999
330	parp6b	1.74187	1.96465	0.0868006	0.757999
331	CABZ01111458.1	1.74032	1.93802	0.0875345	0.757999
332	alcama	1.73881	1.84849	0.0876042	0.757999
333	si:dkeyp-123h10.2	1.73875	1.46413	0.0858054	0.757999
334	pygo2	1.73847	1.6044	0.0873244	0.757999
335	si:ch211-256e16.11-1	1.73746	26.0512	0.0898127	0.757999
336	pgm1	1.73396	1.48399	0.0871808	0.757999
337	lats1	1.73158	1.96049	0.0892721	0.757999
338	hnrnpa0l-1	1.73095	1.69135	0.0886819	0.757999
339	BX005085.8	1.73047	1.55143	0.0894758	0.757999
340	bcl2l1	1.73043	1.29359	0.0874223	0.757999
341	ENSDARG00000108118	1.72999	28.7403	0.0911549	0.757999
342	tmem17	1.72909	2.59785	0.0899497	0.757999
343	FO704607.1	1.72875	25.8728	0.0913778	0.757999
344	BX005438.1	1.72866	27.768	0.0913948	0.757999
345	nlk1	1.72824	1.21251	0.0877501	0.757999
346	gne	1.7281	1.44015	0.0893614	0.757999
347	nrg1	1.72743	3.18949	0.0906566	0.757999
348	b3gat2	1.72522	1.4964	0.0888773	0.757999
349	ryk	1.72294	2.80968	0.0914947	0.757999
350	CABZ01080511.1	1.72216	1.98207	0.0906171	0.757999
351	ddr1	1.7213	28.1451	0.0927356	0.757999
352	abcc13	1.71889	1.91491	0.0910264	0.757999
353	abcc9	1.71782	2.33936	0.0920083	0.757999
354	bcap29	1.71707	5.34319	0.093471	0.757999
355	khdrbs1b	1.71581	1.51085	0.0908411	0.757999
356	si:cabz01039271.2	1.71538	27.956	0.0938259	0.757999
357	hgsnat	1.71302	1.91847	0.0924066	0.757999
358	AL935128.1	1.71289	26.7495	0.0942857	0.757999
359	angptl2a	1.71178	4.09991	0.0942982	0.757999
360	hmx3a	1.71158	28.3746	0.0945299	0.757999
361	nxf1	1.71042	1.25465	0.0914517	0.757999
362	AC024175.4	1.71034	0.257678	0.0898583	0.757999
363	hapln1a	1.70887	1.38335	0.0915116	0.757999
364	mab21l2	1.70816	1.26189	0.0914601	0.757999
365	tmem167a	1.70756	1.45495	0.0921298	0.757999
366	hoxa11b	1.70564	1.35514	0.091676	0.757999
367	rps6ka3a	1.70251	5.7761	0.0962108	0.757999
368	kcnip3a	1.7015	28.4037	0.0964219	0.757999
369	gabrz	1.70043	5.69643	0.0965998	0.757999
370	CABZ01041223.1	1.69985	27.482	0.0967354	0.757999
371	rab12	1.6997	26.6253	0.0967627	0.757999
372	ttll7	1.69966	1.1961	0.0936206	0.757999
373	slc48a1b	1.69873	2.11124	0.0946313	0.757999
374	pik3r4	1.69871	1.72142	0.0943849	0.757999
375	luzp1	1.69675	1.84286	0.0949995	0.757999
376	znf644a	1.69487	1.38624	0.0944357	0.757999
377	epdl1	1.69466	0.83667	0.0939672	0.757999
378	lrp10	1.69373	2.68452	0.0966986	0.757999
379	rab42a	1.69194	1.42866	0.0948135	0.757999
380	zhx3	1.69187	1.53909	0.0955792	0.757999
381	atp13a1	1.69153	1.95281	0.0960582	0.757999
382	tusc2b	1.69086	2.05468	0.0964355	0.757999
383	tmem258	1.68967	1.43935	0.0959498	0.757999
384	brpf3a	1.6886	1.7765	0.0968198	0.757999
385	cecr2	1.68848	2.96448	0.0985721	0.757999
386	kdelr2a	1.68801	1.95591	0.0974161	0.757999
387	pus10	1.68787	2.36743	0.097551	0.757999
388	eif4e1c	1.68654	1.55894	0.0965711	0.757999
389	si:ch73-29c22.2	1.68641	26.4164	0.0993122	0.757999
390	BX470189.2	1.68534	28.3345	0.0995199	0.757999
391	sar1ab	1.68276	4.60534	0.0999172	0.757999
392	plin2	1.68209	2.21411	0.0981577	0.757999
393	ppp6c	1.68134	1.43687	0.0966481	0.757999
394	rxfp2b	1.67771	27.984	0.101012	0.757999
395	adarb2	1.67755	2.54747	0.0996388	0.757999
396	mapk14a	1.6771	2.97045	0.0998476	0.757999
397	hnrnpm	1.67672	1.13453	0.0981865	0.757999
398	cuedc1a	1.67623	1.51628	0.0982691	0.757999
399	ENSDARG00000091835	1.67568	3.79116	0.101055	0.757999
400	kcna3a	1.67544	1.63581	0.0989155	0.757999
401	ms4a17a.17-1	1.67526	25.9153	0.101495	0.757999
402	znf1130	1.67479	27.1822	0.101589	0.757999
403	si:dkey-29p9.3	1.67427	4.03169	0.10147	0.757999
404	tox	1.67311	1.03611	0.0981642	0.757999
405	naa25	1.6728	2.4293	0.100352	0.757999
406	lima1a	1.67178	1.72455	0.0995585	0.757999
407	psen2	1.67075	4.17961	0.102194	0.757999
408	tdh2	1.67057	1.56763	0.0997031	0.757999
409	pigl	1.66993	1.9564	0.100488	0.757999
410	ENSDARG00000078574	1.6689	2.34995	0.101429	0.757999
411	znf395b	1.66712	1.38706	0.0997495	0.757999
412	ppp1r11	1.66495	1.97619	0.101452	0.757999
413	CHCHD5	1.66485	2.57801	0.102304	0.757999
414	mt-co3	1.66448	0.320422	0.0987329	0.757999
415	ttpal	1.66437	1.72794	0.101384	0.757999
416	ptbp3	1.66296	1.29863	0.100277	0.757999
417	si:ch73-233f7.7	1.66272	1.81398	0.102298	0.757999
418	GPR135	1.65684	2.37292	0.103534	0.757999
419	eif2b4	1.65642	1.66202	0.10259	0.757999
420	cinp	1.65601	2.10042	0.103575	0.757999
421	ENSDARG00000058835	1.65523	3.12243	0.105271	0.757999
422	acaa2	1.65506	1.45059	0.102579	0.757999
423	zgc:153031	1.65281	28.2193	0.106008	0.757999
424	pdap1a	1.65271	1.42627	0.103244	0.757999
425	si:ch211-262i1.6	1.65261	28.4396	0.106049	0.757999
426	ENSDARG00000074266	1.65089	1.29226	0.103947	0.757999
427	cntnap5b	1.6507	1.50856	0.103914	0.757999
428	klf7b	1.64752	1.49426	0.104266	0.757999
429	gria4a	1.64665	1.18167	0.103424	0.757999
430	serf2	1.6447	1.2462	0.104329	0.757999
431	man1b1b	1.64456	28.1834	0.107707	0.757999
432	igfbp1a	1.64302	2.04233	0.106046	0.757999
433	CR589874.1	1.64241	27.549	0.108154	0.757999
434	kcng4a	1.64103	1.70007	0.105784	0.757999
435	FP017253.1	1.6406	28.3153	0.108531	0.757999
436	si:dkey-22l1.1	1.64007	2.27346	0.106745	0.757999
437	atp5g1	1.63988	1.27797	0.104329	0.757999
438	onecut2	1.63986	1.62218	0.106307	0.757999
439	ndufa12	1.63943	1.00136	0.10547	0.757999
440	rnf4	1.63643	1.71314	0.106844	0.757999
441	pag1	1.63519	1.46246	0.106902	0.757999
442	ndufaf5	1.63461	2.00499	0.107638	0.757999
443	dtx4	1.63313	1.67798	0.107811	0.757999
444	si:dkey-1b17.2	1.63152	2.78386	0.109086	0.757999
445	tsr3	1.62866	28.0155	0.111046	0.757999
446	dlg1l	1.62661	1.03464	0.108031	0.757999
447	hs6st3b	1.62109	2.86339	0.111225	0.757999
448	spg11	1.61918	5.11896	0.113034	0.757999
449	wnt4b	1.61906	1.96288	0.111022	0.757999
450	ell	1.61801	1.8103	0.111163	0.757999
451	txndc11	1.61687	2.70083	0.112527	0.757999
452	efnb3b	1.61686	1.9244	0.111953	0.757999
453	skib	1.61672	2.06969	0.111425	0.757999
454	AL929017.1	1.61553	4.1205	0.113654	0.757999
455	btbd2a	1.61351	1.32791	0.110545	0.757999
456	CR318673.1	1.61345	1.17992	0.111389	0.757999
457	zgc:92907	1.61202	1.98939	0.112584	0.757999
458	edil3b	1.61103	1.19225	0.11142	0.757999
459	tspan5b	1.61078	2.7557	0.114196	0.757999
460	camk1b	1.6106	2.74207	0.114476	0.757999
461	si:ch211-225p5.8	1.61001	3.42013	0.114622	0.757999
462	ppp1r15a	1.60999	1.41411	0.111327	0.757999
463	zgc:152951	1.60947	3.04992	0.11417	0.757999
464	ctcf	1.60929	1.12788	0.11175	0.757999
465	tmem131	1.60924	1.31871	0.11233	0.757999
466	cnot6a	1.60898	1.22092	0.111911	0.757999
467	si:ch73-361h17.1	1.60778	2.7419	0.114856	0.757999
468	atp1a3a	1.60709	0.810778	0.111364	0.757999
469	CU915827.1	1.60584	2.6891	0.115032	0.757999
470	si:ch73-250a16.5	1.60399	28.1256	0.116392	0.757999
471	ube3a	1.60304	1.36558	0.113879	0.757999
472	dpp3	1.60262	3.81474	0.116369	0.757999
473	ncoa3	1.60249	1.54371	0.113976	0.757999
474	tmem231	1.60024	2.89259	0.116317	0.757999
475	fam13b	1.59981	1.41041	0.114626	0.757999
476	wdr47b	1.59923	3.66402	0.117222	0.757999
477	znf1028-1	1.59789	1.58402	0.115043	0.757999
478	CR931813.2	1.59777	27.4487	0.117773	0.757999
479	si:ch211-258f14.2	1.59644	2.34833	0.116392	0.757999
480	gtf3c4	1.59619	3.77443	0.117766	0.757999
481	lin7a	1.59561	1.47385	0.115555	0.757999
482	cdh8	1.59561	1.08216	0.114346	0.757999
483	rgl2	1.59532	3.87741	0.118049	0.757999
484	si:ch211-114l13.1	1.59528	5.38601	0.1183	0.757999
485	abcc3	1.5949	4.17821	0.118256	0.757999
486	si:ch211-114n24.6	1.59479	1.32589	0.115633	0.757999
487	marcksa	1.59377	1.46915	0.115863	0.757999
488	ablim1a	1.59364	1.34093	0.115795	0.757999
489	dcbld2	1.59308	1.81773	0.116235	0.757999
490	usf3	1.59297	2.73487	0.117399	0.757999
491	fam49a	1.59233	2.71481	0.117485	0.757999
492	tuba8l4	1.59223	1.53098	0.116573	0.757999
493	ENSDARG00000077155	1.59197	28.2696	0.119073	0.757999
494	myo3a	1.59144	1.39531	0.116412	0.757999
495	csnk1e	1.59112	1.38542	0.116073	0.757999
496	gpr37b	1.59096	2.0907	0.11736	0.757999
497	ndufb8	1.59073	1.22698	0.11563	0.757999
498	asap2a	1.59058	3.33024	0.118993	0.757999
499	CR394528.1	1.5877	2.04429	0.118316	0.757999
500	fam20b	1.58722	1.32773	0.116919	0.757999
501	fbxo11a	1.58613	1.21978	0.117251	0.757999
502	phip	1.58573	1.02452	0.116739	0.757999
503	cmpk	1.58563	1.38722	0.117259	0.757999
504	nedd9	1.58387	2.58568	0.119957	0.757999
505	AC024175.5	1.58108	1.21617	0.118194	0.757999
506	CABZ01109843.1	1.58052	2.22735	0.120055	0.757999
507	slc30a9	1.57991	1.58251	0.119199	0.757999
508	myg1	1.5796	1.11146	0.118964	0.757999
509	tmem126a	1.57956	1.67157	0.119854	0.757999
510	FP074867.1	1.57929	28.2136	0.121954	0.757999
511	eed	1.57803	2.90351	0.1214	0.757999
512	si:ch73-379j16.2	1.57711	3.65908	0.122052	0.757999
513	arcn1a	1.57671	1.49903	0.119739	0.757999
514	nos1apa	1.57577	1.95385	0.120637	0.757999
515	CU695223.1	1.57299	1.77464	0.120683	0.757999
516	pcdh1g29	1.57109	0.86851	0.120186	0.757999
517	jupa	1.5702	3.09306	0.123767	0.757999
518	smarce1	1.5698	1.02423	0.120266	0.757999
519	wdr12	1.56857	2.24638	0.122662	0.757999
520	tbxas1	1.56851	1.74196	0.12216	0.757999
521	BACE1	1.56679	1.3237	0.122001	0.757999
522	rps6ka1	1.56677	1.10128	0.121386	0.757999
523	chs1	1.56672	27.8221	0.124867	0.757999
524	zgc:92658	1.56601	3.44736	0.124581	0.757999
525	map2k6	1.56557	1.38175	0.122534	0.757999
526	si:dkey-91i10.2	1.56443	1.77639	0.123557	0.757999
527	sacm1lb	1.56443	2.16505	0.123491	0.757999
528	myo5b	1.56389	2.33527	0.124412	0.757999
529	gfral	1.56146	3.32949	0.125804	0.757999
530	CABZ01021450.3	1.56126	2.78394	0.125135	0.757999
531	pigb	1.56017	1.46358	0.124472	0.757999
532	zgc:101716	1.55908	3.01969	0.12568	0.757999
533	jkamp	1.55758	1.50726	0.12428	0.757999
534	arl16	1.55613	1.67873	0.124791	0.757999
535	fbxw7	1.55488	0.961566	0.12429	0.757999
536	slc35g2a	1.55333	1.34711	0.124814	0.757999
537	gmppb	1.55106	2.5576	0.127293	0.757999
538	ercc3	1.54945	1.66265	0.126277	0.757999
539	fuca2	1.5485	2.00996	0.127151	0.757999
540	lsp1	1.54766	2.86893	0.128832	0.757999
541	hnmt	1.54725	27.4664	0.129488	0.757999
542	si:dkey-217d24.6	1.54712	1.39398	0.127184	0.757999
543	cdkn2aip	1.54643	3.4483	0.129227	0.757999
544	ralgapb	1.54626	1.56826	0.128358	0.757999
545	akr7a3	1.54546	2.41414	0.128335	0.757999
546	ubp1	1.54513	1.96698	0.127726	0.757999
547	si:ch73-221f6.4	1.54441	2.05357	0.128954	0.757999
548	vegfab	1.54413	27.5884	0.13024	0.757999
549	zgc:103755	1.53597	27.3627	0.132229	0.757999
550	e4f1	1.53433	1.45509	0.129875	0.757999
551	flrt1a	1.53242	1.87133	0.130645	0.757999
552	ENSDARG00000078839	1.53226	2.21815	0.131133	0.757999
553	acyp1	1.53185	1.70301	0.130833	0.757999
554	nup62l	1.53038	1.54196	0.13102	0.757999
555	znf740a-1	1.53029	3.42447	0.133087	0.757999
556	map4k2	1.52947	2.5054	0.132465	0.757999
557	patl1	1.52875	1.28458	0.131039	0.757999
558	pkib	1.52791	1.41192	0.131218	0.757999
559	elfn1b	1.5263	1.89023	0.132456	0.757999
560	zbtb2b	1.52577	1.31326	0.132299	0.757999
561	CR391944.2	1.52522	1.70095	0.132799	0.757999
562	ptn	1.52245	3.14832	0.135234	0.757999
563	cd82b	1.522	3.02613	0.134959	0.757999
564	wnt11r	1.52035	2.46532	0.13481	0.757999
565	plxnb3	1.51837	1.70995	0.134517	0.757999
566	BX005228.1	1.51716	1.46246	0.13436	0.757999
567	picalmb	1.51694	1.13239	0.133736	0.757999
568	tra2b	1.51629	1.38272	0.133955	0.757999
569	bap1	1.51593	1.64415	0.134908	0.757999
570	pigo	1.51567	2.37618	0.13591	0.757999
571	CR759841.1	1.51541	2.43705	0.136908	0.757999
572	ciarta	1.51396	1.23557	0.13415	0.757999
573	mafa	1.51349	3.28601	0.137315	0.757999
574	SYT2	1.51284	1.36621	0.134454	0.757999
575	kcnc3b	1.51263	1.39334	0.135174	0.757999
576	pknox1.2	1.5121	1.29707	0.136156	0.757999
577	TRIM62 (1 of many)	1.51114	1.77963	0.136658	0.757999
578	si:ch211-113e8.11	1.50791	1.566	0.136835	0.757999
579	BX649416.1	1.50778	3.10873	0.138553	0.757999
580	CABZ01050256.1	1.50741	1.6821	0.136718	0.757999
581	pcdh15a	1.50549	1.9539	0.138429	0.757999
582	rxrab	1.50546	2.37877	0.139116	0.757999
583	lrp8	1.50449	1.16024	0.137456	0.757999
584	sema5a	1.50387	2.36197	0.139103	0.757999
585	fbxo25	1.50357	1.32637	0.137056	0.757999
586	htr1aa	1.50302	2.17324	0.138499	0.757999
587	pou2f2a-1	1.50259	0.951189	0.137643	0.757999
588	si:ch73-347e22.4	1.50165	1.57921	0.138602	0.757999
589	ccdc115	1.49907	1.80881	0.139391	0.757999
590	srpk3	1.49896	1.21816	0.138222	0.757999
591	larp4b	1.49781	1.28769	0.138896	0.757999
592	dlg1	1.49774	1.1822	0.138986	0.757999
593	dchs1b	1.49663	1.21955	0.138954	0.757999
594	ENSDARG00000061421	1.49631	1.2385	0.139264	0.757999
595	acvr2ab	1.496	2.1114	0.140455	0.757999
596	znf385c	1.49335	0.859633	0.138586	0.757999
597	EML5	1.49258	1.39072	0.140662	0.757999
598	TMC3	1.49219	2.03839	0.141693	0.757999
599	lamtor1	1.4918	1.98864	0.141765	0.757999
600	fam83b	1.49099	1.97029	0.142348	0.757999
601	brcc3	1.49055	1.69666	0.141372	0.757999
602	asic1b	1.49014	1.34396	0.141051	0.757999
603	tbc1d20	1.48902	1.59984	0.141709	0.757999
604	AL840638.1	1.4883	1.8821	0.141872	0.757999
605	pfdn4	1.48734	1.59308	0.142191	0.757999
606	inadl	1.48658	1.28038	0.142149	0.757999
607	CABZ01086738.1	1.4863	1.38149	0.142533	0.757999
608	zgc:110425	1.48617	1.13118	0.141649	0.757999
609	ighmbp2	1.4859	27.6733	0.144954	0.757999
610	BX323023.1	1.48578	27.1306	0.144987	0.757999
611	proza	1.48561	1.21835	0.141469	0.757999
612	nitr12	1.48549	2.61253	0.143459	0.757999
613	adss	1.47935	1.84034	0.144439	0.757999
614	cdc42bpaa	1.47907	1.81074	0.144466	0.757999
615	kcnq3	1.47888	1.28104	0.143979	0.757999
616	slc16a6b	1.47711	2.14906	0.146099	0.757999
617	alpl	1.47697	3.75421	0.147061	0.757999
618	srpr	1.47566	1.3119	0.144594	0.757999
619	ywhaz	1.47419	1.45035	0.145235	0.757999
620	coq7	1.47396	1.65538	0.145873	0.757999
621	shroom4	1.4739	1.93026	0.146364	0.757999
622	glo1	1.47255	1.70947	0.1464	0.757999
623	zgc:77849	1.4725	1.21964	0.144745	0.757999
624	bmi1a	1.47152	1.13182	0.145119	0.757999
625	myo7aa	1.4706	1.89156	0.147233	0.757999
626	dtd2	1.47018	3.04624	0.148285	0.757999
627	ENSDARG00000053404	1.47004	1.45442	0.146325	0.757999
628	CABZ01100185.1	1.46861	1.2771	0.146453	0.757999
629	ccdc82	1.46716	1.39306	0.147227	0.757999
630	scn1lab	1.46647	1.05118	0.147175	0.757999
631	dscamb	1.46477	0.918573	0.147134	0.757999
632	zdhhc2	1.46418	26.9597	0.15077	0.757999
633	bcat1	1.463	1.24561	0.147982	0.757999
634	golph3	1.46269	1.12562	0.147895	0.757999
635	rab24	1.46206	2.00848	0.149658	0.757999
636	si:dkey-19a16.2	1.46024	2.83582	0.151271	0.757999
637	pafah1b2	1.45921	1.16595	0.149013	0.757999
638	tm7sf2	1.45876	1.53931	0.149552	0.757999
639	rfwd2	1.45869	1.58763	0.149661	0.757999
640	PDZD4	1.45833	0.999135	0.148585	0.757999
641	MSANTD2	1.45798	2.99342	0.151524	0.757999
642	ist1	1.45597	1.45413	0.150433	0.757999
643	kirrel1a	1.45592	1.40694	0.150224	0.757999
644	ppm1ba	1.45579	1.24091	0.149884	0.757999
645	si:dkey-108k21.21	1.45516	2.94416	0.152436	0.757999
646	si:dkey-28a3.2	1.45434	1.50738	0.151059	0.757999
647	rabggtb	1.45329	1.56177	0.151089	0.757999
648	tle2	1.45228	0.986132	0.150285	0.757999
649	atp6v1ab	1.45171	1.21045	0.150449	0.757999
650	eri2	1.45139	27.5258	0.15428	0.757999
651	efna1a	1.45107	3.57264	0.154173	0.757999
652	akap7	1.45082	1.62619	0.152509	0.757999
653	CU137716.1	1.45036	26.6622	0.154565	0.757999
654	ccdc85b	1.4503	1.05842	0.15107	0.757999
655	dido1	1.45023	0.868361	0.150886	0.757999
656	itsn2a	1.44997	1.68672	0.152701	0.757999
657	dcun1d2a	1.44979	1.33937	0.151348	0.757999
658	cadm1b	1.4481	2.34125	0.153934	0.757999
659	cript	1.44639	1.64002	0.153179	0.757999
660	phactr4b	1.44628	1.65524	0.153548	0.757999
661	zmp:0000001228	1.44626	3.52166	0.155584	0.757999
662	armc7	1.4459	2.85636	0.154939	0.757999
663	hdhd3	1.44589	2.98885	0.154869	0.757999
664	pacrg	1.44425	2.88776	0.155369	0.757999
665	eno3	1.443	3.82755	0.156399	0.757999
666	ttc39c	1.44277	1.0993	0.153935	0.757999
667	cs	1.44024	1.05312	0.153199	0.757999
668	nsmaf	1.43937	2.03202	0.155976	0.757999
669	si:ch211-208k15.1	1.43926	1.51697	0.155246	0.757999
670	pebp1	1.43773	2.0406	0.156506	0.757999
671	ENSDARG00000041723	1.43716	2.02532	0.156639	0.757999
672	5S_rRNA-222	1.43704	2.92665	0.157246	0.757999
673	CABZ01111946.1	1.43612	3.03215	0.1579	0.757999
674	slc1a5	1.43515	3.00537	0.158064	0.757999
675	prkcba	1.4337	1.26152	0.156745	0.757999
676	si:dkey-42p8.3	1.43328	0.846751	0.155485	0.757999
677	sez6l	1.43261	1.6473	0.157309	0.757999
678	fkbp1ab	1.43217	2.88468	0.15864	0.757999
679	lamb2	1.43178	24.4847	0.159788	0.757999
680	BX072576.1	1.43177	28.1938	0.159789	0.757999
681	si:ch211-165b19.9	1.43176	28.2946	0.159793	0.757999
682	si:dkey-57k2.7	1.43176	27.592	0.159793	0.757999
683	fahd2a	1.43175	27.5557	0.159795	0.757999
684	wdr89	1.43174	27.585	0.159797	0.757999
685	pola2	1.43172	28.2249	0.159804	0.757999
686	CT573484.1	1.4317	28.1428	0.159808	0.757999
687	nek11	1.43169	24.2137	0.159812	0.757999
688	tmem176l.1	1.43168	25.3242	0.159816	0.757999
689	rbsn	1.43167	27.5291	0.159818	0.757999
690	CR848736.1	1.43162	26.0236	0.159831	0.757999
691	msx2b	1.43157	25.4087	0.159847	0.757999
692	adam8b	1.43148	24.6492	0.159872	0.757999
693	si:ch211-210c8.7	1.43135	27.4043	0.159908	0.757999
694	ENSDARG00000100747	1.4313	26.4034	0.159922	0.757999
695	ENSDARG00000103859	1.43125	27.0188	0.159938	0.757999
696	rbpja	1.43122	28.1009	0.159945	0.757999
697	tlx2	1.4312	28.6096	0.159953	0.757999
698	pithd1	1.43119	28.2147	0.159954	0.757999
699	5S_rRNA-743	1.43112	28.1265	0.159975	0.757999
700	si:dkeyp-82a1.6	1.43104	28.0581	0.159997	0.757999
701	six7	1.43098	24.6736	0.160014	0.757999
702	shisa9a	1.43092	28.1992	0.16003	0.757999
703	rxfp1	1.4309	27.8122	0.160036	0.757999
704	CABZ01054392.1	1.43081	27.9855	0.160062	0.757999
705	capn10	1.43077	27.973	0.160073	0.757999
706	CU929240.1	1.43076	25.5254	0.160077	0.757999
707	apooa	1.43063	1.90849	0.158097	0.757999
708	bag3	1.4306	28.0974	0.160122	0.757999
709	tyro3	1.43053	25.1435	0.160141	0.757999
710	hist1h4l-2	1.43048	26.584	0.160156	0.757999
711	diaph2	1.43043	1.10992	0.157202	0.757999
712	5S_rRNA-413	1.43026	28.2567	0.160219	0.757999
713	rpl6	1.43025	0.618342	0.156106	0.757999
714	CABZ01067170.1	1.43024	25.5706	0.160226	0.757999
715	FP003590.1	1.4302	27.4066	0.160235	0.757999
716	rab3il1	1.4302	25.2072	0.160237	0.757999
717	foxd1	1.43018	28.0077	0.160241	0.757999
718	prelid3b	1.43013	1.42267	0.157311	0.757999
719	CU856178.1	1.43005	25.1845	0.160281	0.757999
720	clcn2b	1.42984	24.0157	0.160339	0.757999
721	med20	1.42947	2.85833	0.159358	0.757999
722	sox11b	1.42942	1.75083	0.157899	0.757999
723	nmu	1.42941	26.1445	0.160462	0.757999
724	zbtb25	1.42927	1.78906	0.158295	0.757999
725	rasef	1.42923	27.3732	0.160512	0.757999
726	BX927181.3	1.42919	27.9053	0.160525	0.757999
727	CR846087.1	1.42902	24.8779	0.160574	0.757999
728	mtx1a	1.42864	2.50745	0.159675	0.757999
729	si:ch211-56a11.2	1.42859	27.5127	0.160696	0.757999
730	si:ch211-227e10.6	1.42858	24.8628	0.160699	0.757999
731	spsb4a	1.42853	1.28771	0.157889	0.757999
732	CT573234.3	1.42834	2.62818	0.16035	0.757999
733	fam45a	1.42814	28.2241	0.160826	0.757999
734	trmt6	1.42813	28.1503	0.160828	0.757999
735	ENSDARG00000042521	1.42796	24.3959	0.160876	0.757999
736	CR382337.2	1.42787	25.2903	0.160903	0.757999
737	det1	1.42781	27.9602	0.16092	0.757999
738	CABZ01090047.1	1.42776	25.6605	0.160934	0.757999
739	fkbp9	1.42775	25.2938	0.160936	0.757999
740	znf1089	1.42762	25.5795	0.160973	0.757999
741	ENSDARG00000055437	1.42725	25.6106	0.161081	0.757999
742	cyp2k19	1.42721	24.7527	0.16109	0.757999
743	mdkb	1.42718	0.95073	0.156878	0.757999
744	BX088712.1	1.42715	27.6412	0.161108	0.757999
745	etnk2	1.42708	27.9141	0.161128	0.757999
746	CR382337.3	1.42703	24.842	0.161142	0.757999
747	CR354603.3	1.42676	26.3352	0.161219	0.757999
748	znf1007	1.42664	27.1956	0.161256	0.757999
749	dre-mir-10c	1.42602	27.8062	0.161433	0.757999
750	cep128-1	1.42572	27.0137	0.16152	0.757999
751	abrab	1.42565	25.9683	0.161539	0.757999
752	ENSDARG00000069583	1.42565	25.0285	0.161539	0.757999
753	CT573494.2	1.42552	27.2228	0.161577	0.757999
754	hs2st1a	1.42518	2.02718	0.159467	0.757999
755	BX321875.1	1.42512	26.2662	0.161692	0.757999
756	tgfb1a	1.4246	24.6083	0.161841	0.757999
757	hist1h2ba	1.42441	26.9132	0.161896	0.757999
758	ENSDARG00000067564	1.42428	2.86532	0.160864	0.757999
759	CR925761.2	1.4242	27.0582	0.161957	0.757999
760	znf408	1.42411	27.9672	0.161982	0.757999
761	st6gal2b	1.42396	25.4495	0.162024	0.757999
762	5S_rRNA-1394	1.42392	28.0949	0.162037	0.757999
763	saga	1.4236	24.5193	0.162129	0.757999
764	oplah	1.42342	26.9496	0.162181	0.757999
765	znf1155	1.42333	1.56169	0.160021	0.757999
766	si:ch1073-174d20.1	1.42325	2.64298	0.161138	0.757999
767	gstk2	1.42286	27.0792	0.162342	0.757999
768	AC024175.3	1.42259	1.5019	0.159901	0.757999
769	BX663503.1	1.42254	26.3331	0.162433	0.757999
770	FP015855.1	1.4225	1.98363	0.161197	0.757999
771	fam102ab	1.42238	1.09116	0.159019	0.757999
772	CR382370.2	1.42207	28.2083	0.162569	0.757999
773	synrg	1.42188	1.19223	0.160016	0.757999
774	drd1a	1.42135	28.0646	0.162776	0.757999
775	rbms3	1.42128	1.35654	0.160003	0.757999
776	slc1a3a	1.42113	25.1097	0.16284	0.757999
777	ube2c-1	1.421	27.9591	0.162878	0.757999
778	ubap1	1.42098	1.30659	0.160061	0.757999
779	sdc4	1.42031	2.67662	0.162032	0.757999
780	enc3	1.41999	27.8634	0.16317	0.757999
781	zgc:193690	1.41949	24.8136	0.163315	0.757999
782	CABZ01059417.1	1.41918	25.3152	0.163405	0.757999
783	si:ch211-57i17.2	1.4184	24.8955	0.16363	0.757999
784	dcp1b	1.41814	5.4141	0.163683	0.757999
785	tubb6	1.41813	25.4772	0.16371	0.757999
786	CR735104.1	1.4181	25.9773	0.163718	0.757999
787	BX936305.2	1.41768	26.9152	0.163838	0.757999
788	rimbp2	1.41767	1.33222	0.161434	0.757999
789	megf11	1.41763	4.54104	0.163776	0.757999
790	SSC4D	1.41722	25.1912	0.163972	0.757999
791	FQ790226.1	1.41684	27.2102	0.164083	0.757999
792	pitpnm3	1.41566	27.5931	0.164426	0.757999
793	atrnl1a	1.41475	1.20383	0.161974	0.757999
794	grid2	1.41468	1.09064	0.161451	0.757999
795	socs3b	1.41454	2.03613	0.163193	0.757999
796	si:rp71-36a1.1	1.41356	26.1474	0.16504	0.757999
797	trappc2	1.41348	1.95743	0.163742	0.757999
798	mt-cyb	1.4129	0.691461	0.160521	0.757999
799	akr1a1b	1.41279	1.71349	0.163067	0.757999
800	ncoa6	1.41262	1.06976	0.162095	0.757999
801	CABZ01078055.1	1.41256	2.86809	0.164467	0.757999
802	znf362a	1.41234	1.40745	0.162817	0.757999
803	zgc:162025	1.41232	27.8685	0.165402	0.757999
804	si:dkey-3h2.4	1.41218	25.1765	0.165444	0.757999
805	si:ch73-281n10.2	1.41175	0.854206	0.161462	0.757999
806	CT978957.2	1.41041	27.7498	0.165961	0.757999
807	adnp2b	1.40988	1.46446	0.163722	0.757999
808	calm2a	1.40956	0.337568	0.161408	0.757999
809	si:dkey-24l11.2	1.40918	1.83778	0.164454	0.757999
810	CABZ01066725.1	1.40865	25.3191	0.166477	0.757999
811	im:7160594	1.40855	2.72778	0.165598	0.757999
812	snrkb	1.40706	2.00867	0.164835	0.757999
813	cdc123	1.40636	2.61573	0.165545	0.757999
814	pcdh11	1.4061	1.22005	0.164368	0.757999
815	fam174b	1.40571	1.64255	0.165112	0.757999
816	fkbp1aa	1.40479	0.496593	0.162737	0.757999
817	CABZ01103416.1	1.4044	1.92513	0.166229	0.757999
818	AL732488.1	1.4043	26.5711	0.167761	0.757999
819	urm1	1.40319	1.86122	0.166039	0.757999
820	5S_rRNA-1375	1.40218	27.6933	0.168388	0.757999
821	ftsj3	1.40215	27.3288	0.168398	0.757999
822	rnasel2	1.40148	27.5663	0.168596	0.757999
823	slc25a51b	1.40143	2.1487	0.16711	0.757999
824	ebf1a	1.40089	2.04228	0.167557	0.757999
825	dhrs3b	1.40079	27.5909	0.168799	0.757999
826	5S_rRNA-967	1.40038	27.7281	0.168923	0.757999
827	ENSDARG00000059485	1.40026	27.3005	0.168959	0.757999
828	cacna2d1a	1.40003	23.7121	0.169026	0.757999
829	mettl8	1.39974	26.9943	0.169111	0.757999
830	si:dkeyp-100h4.1	1.39969	25.2725	0.169126	0.757999
831	si:ch211-222k6.1	1.39954	1.94825	0.166748	0.757999
832	bag2	1.39933	27.0875	0.169235	0.757999
833	rnasel3	1.39886	25.6852	0.169375	0.757999
834	mt-co1	1.39852	0.27852	0.16462	0.757999
835	crtc1a	1.39818	1.25647	0.166503	0.757999
836	eif4e1b	1.39798	26.1813	0.169638	0.757999
837	mlpha	1.39731	24.4644	0.169838	0.757999
838	rad18	1.39654	1.73794	0.167836	0.757999
839	si:ch211-261n11.5	1.39638	1.51035	0.168056	0.757999
840	suclg1	1.39585	1.19731	0.16679	0.757999
841	il17rc	1.39485	24.9261	0.170574	0.757999
842	bambib	1.3946	4.09524	0.170506	0.757999
843	adgrv1	1.39407	1.91022	0.169232	0.757999
844	si:ch211-11c3.11	1.39338	27.7808	0.171014	0.757999
845	si:cabz01029535.1	1.39333	1.34409	0.168533	0.757999
846	si:ch211-171l17.14	1.39259	24.5126	0.171251	0.757999
847	psat1	1.39247	2.89864	0.170342	0.757999
848	si:ch211-212k18.6	1.3924	24.4353	0.171307	0.757999
849	CT583728.18	1.3918	26.2792	0.171488	0.757999
850	lcor	1.39059	0.890489	0.16809	0.757999
851	mdga1	1.39034	27.8877	0.171928	0.757999
852	zgc:91944	1.38982	1.2463	0.169287	0.757999
853	fnbp1a	1.38964	1.23367	0.169612	0.757999
854	rapgef3	1.3896	25.8539	0.172151	0.757999
855	CABZ01012786.1	1.3895	26.7051	0.172181	0.757999
856	ppox	1.38915	2.41344	0.171462	0.757999
857	kctd15a	1.38915	2.42814	0.170985	0.757999
858	znf236	1.3891	1.35843	0.169728	0.757999
859	evx2	1.38877	25.3625	0.172401	0.757999
860	si:ch211-107p11.3	1.38872	2.612	0.171594	0.757999
861	npr1a	1.38855	1.3495	0.169869	0.757999
862	CR589875.1	1.38806	25.9749	0.172617	0.757999
863	syt7a	1.38741	1.56502	0.170519	0.757999
864	CR450729.1	1.38724	3.93758	0.172697	0.757999
865	pcdh2ab5	1.38714	1.31964	0.169817	0.757999
866	cyth3b	1.38662	1.34133	0.17102	0.757999
867	cep170ab	1.38602	1.19666	0.170682	0.757999
868	hhip	1.38595	2.21473	0.171898	0.757999
869	ppp1r1c	1.38589	1.46934	0.170884	0.757999
870	BX000438.1	1.38567	27.7297	0.17334	0.757999
871	notch1b	1.38518	2.79254	0.172693	0.757999
872	srfb	1.38507	26.6761	0.173521	0.757999
873	arnt2	1.3844	0.823903	0.169745	0.757999
874	si:ch1073-342h5.2	1.38382	27.3985	0.173902	0.757999
875	zgpat	1.38359	1.40929	0.171215	0.757999
876	LRRC8E	1.38291	5.45552	0.17416	0.757999
877	huwe1	1.38186	0.953074	0.170982	0.757999
878	nos1apa-1	1.38098	1.21059	0.171441	0.757999
879	khnyn	1.38048	4.06842	0.174853	0.757999
880	BX294129.1	1.37991	27.3671	0.175093	0.757999
881	fut8a	1.37972	1.05658	0.171267	0.757999
882	fer1l4	1.37972	26.9566	0.17515	0.757999
883	fam131ba	1.3795	1.00059	0.171914	0.757999
884	hoxc12a	1.37891	1.34924	0.171717	0.757999
885	pogzb	1.37803	1.32871	0.173064	0.757999
886	uqcr10	1.37722	0.900724	0.172276	0.757999
887	myl9b	1.37716	1.43855	0.173856	0.757999
888	wdr46	1.37689	1.94827	0.174495	0.757999
889	fyco1b	1.37688	2.42873	0.174958	0.757999
890	UBB	1.37637	0.830938	0.172601	0.757999
891	FO704710.3	1.37629	24.7731	0.176203	0.757999
892	CABZ01095157.1	1.37622	1.31965	0.173935	0.757999
893	si:dkey-35h6.1	1.37614	25.2289	0.17625	0.757999
894	chst3a	1.37551	24.1917	0.176442	0.757999
895	BX572619.1	1.37542	27.9646	0.176471	0.757999
896	ess2	1.37533	1.57464	0.174453	0.757999
897	slc8a1b	1.37486	0.972215	0.173529	0.757999
898	AC024175.13	1.37454	1.04605	0.173233	0.757999
899	cry-dash	1.37372	27.4466	0.176992	0.757999
900	nhsl1b	1.37371	2.60887	0.176091	0.757999
901	prelid1a	1.37337	1.19332	0.174095	0.757999
902	kmt2bb	1.37306	0.72734	0.174199	0.757999
903	ccdc79	1.3727	2.45017	0.175962	0.757999
904	si:ch211-255f4.13	1.37244	1.78426	0.175571	0.757999
905	txnl4a	1.37237	1.29382	0.17459	0.757999
906	slc41a2b	1.37217	26.8685	0.177473	0.757999
907	kcng2	1.37158	25.4968	0.177653	0.757999
908	CABZ01029938.2	1.37154	27.4151	0.177668	0.757999
909	svbp	1.37137	1.81115	0.176129	0.757999
910	CABZ01034698.4	1.37107	2.69355	0.17663	0.757999
911	tle3a	1.37074	1.49048	0.175545	0.757999
912	osbpl2b	1.36943	1.55777	0.175866	0.757999
913	asf1ba	1.36808	1.07941	0.176166	0.757999
914	ikbkb	1.36786	25.6376	0.178806	0.757999
915	hoxc11b	1.36786	1.26679	0.175689	0.757999
916	slc25a13	1.36736	25.455	0.178961	0.757999
917	mcf2b-1	1.36732	1.54393	0.176965	0.757999
918	lgals8b	1.36689	1.59116	0.177189	0.757999
919	viml	1.36668	25.4325	0.179174	0.757999
920	si:dkey-16p6.1-5	1.36653	25.26	0.179221	0.757999
921	fam214b	1.36523	2.02648	0.178044	0.757999
922	ipcef1	1.36396	27.7567	0.180021	0.757999
923	FP016142.2	1.36372	2.48442	0.178762	0.757999
924	cnot4a	1.36353	1.49263	0.177567	0.757999
925	cox5aa	1.36326	1.10017	0.176249	0.757999
926	dusp2	1.36313	2.67353	0.179146	0.757999
927	CU467961.1	1.36294	1.0634	0.177336	0.757999
928	rltpr	1.36275	0.89209	0.177279	0.757999
929	taf9	1.36272	1.2626	0.177339	0.757999
930	tomm20a-1	1.362	1.18062	0.177805	0.757999
931	BX663521.1	1.3619	1.36007	0.178582	0.757999
932	qdpra	1.36121	3.91442	0.180805	0.757999
933	galk2	1.36043	4.56723	0.181061	0.757999
934	asb14a	1.36014	0.775028	0.178457	0.757999
935	gnb1a	1.36007	0.728084	0.176929	0.757999
936	grik5	1.35969	1.16558	0.178521	0.757999
937	DYRK3	1.35962	1.68599	0.178848	0.757999
938	adcyap1b	1.35931	4.55016	0.181412	0.757999
939	clk4b	1.35919	1.31635	0.178681	0.757999
940	im:7152348	1.35865	2.55317	0.180539	0.757999
941	cdan1	1.35859	27.3178	0.181706	0.757999
942	zc3h15	1.35741	1.27735	0.179247	0.757999
943	fam19a1a	1.3559	1.9106	0.180731	0.757999
944	map7d1a	1.3538	1.39186	0.180862	0.757999
945	mtss1lb	1.35298	0.765289	0.180152	0.757999
946	hsd17b2	1.352	26.0598	0.183787	0.757999
947	nsun3	1.35144	2.59565	0.182849	0.757999
948	ctdspl2a	1.35134	1.23019	0.181552	0.757999
949	wdr92	1.35129	26.9856	0.184012	0.757999
950	CT027825.2	1.35093	25.3828	0.184126	0.757999
951	ENSDARG00000073905	1.35075	4.73353	0.184136	0.757999
952	fbxo45	1.35	1.165	0.181322	0.757999
953	cnbpb	1.34973	0.658485	0.180047	0.757999
954	CT955962.3	1.34958	26.0016	0.184555	0.757999
955	CABZ01008508.1	1.34952	27.0959	0.184574	0.757999
956	id1	1.3494	26.9992	0.184612	0.757999
957	ENSDARG00000043402	1.3488	1.27792	0.181925	0.757999
958	znf970	1.34849	27.0925	0.184904	0.757999
959	CABZ01088700.1	1.34779	27.0051	0.185125	0.757999
960	pdzrn4	1.34776	1.22145	0.182105	0.757999
961	si:dkey-22o22.2	1.34686	2.74364	0.185165	0.757999
962	il16	1.34667	4.51871	0.18542	0.757999
963	CABZ01071972.1	1.34665	1.57085	0.183184	0.757999
964	phf13	1.34654	4.56863	0.185458	0.757999
965	ankrd40	1.34577	1.76452	0.183491	0.757999
966	CU929391.1	1.34563	4.22432	0.18572	0.757999
967	sgcg	1.3455	26.8864	0.18586	0.757999
968	neu3.1	1.34515	27.695	0.185971	0.757999
969	brinp3a.1	1.34506	1.34555	0.183277	0.757999
970	si:ch211-284e13.6	1.34492	2.34356	0.18458	0.757999
971	camk1a	1.3443	1.45058	0.183702	0.757999
972	clu	1.34174	4.43381	0.186988	0.757999
973	ENSDARG00000103459	1.34166	25.1042	0.187091	0.757999
974	cpsf4	1.34151	1.58126	0.184879	0.757999
975	zfhx4	1.34048	0.67749	0.183282	0.757999
976	si:ch211-132g1.3	1.34015	4.55908	0.187514	0.757999
977	atp6v0a2a	1.33995	1.31463	0.18508	0.757999
978	ERBB4 (1 of many)	1.33824	1.24337	0.185864	0.757999
979	thsd7aa	1.337	1.03225	0.185437	0.757999
980	znf1173	1.33635	2.18109	0.187899	0.757999
981	CU929521.3	1.33614	2.91397	0.188205	0.757999
982	fbxl5	1.33608	1.17188	0.186025	0.757999
983	arhgef6	1.33586	1.90018	0.186836	0.757999
984	topbp1	1.33552	26.7529	0.189075	0.757999
985	kcnab1a	1.3353	1.50768	0.186601	0.757999
986	znf1178	1.33471	27.0631	0.189337	0.757999
987	slc25a3a	1.33462	2.19771	0.188737	0.757999
988	si:dkey-72l17.5	1.33406	2.89403	0.188892	0.757999
989	sptb	1.33284	4.01233	0.189822	0.757999
990	CABZ01078161.1	1.33268	0.434672	0.185485	0.757999
991	ENSDARG00000100534	1.33237	25.7885	0.190097	0.757999
992	BX322601.1	1.33217	26.9969	0.190163	0.757999
993	slc6a5	1.33172	0.590811	0.185584	0.757999
994	zgc:171220	1.3313	1.98296	0.189388	0.757999
995	arrdc3b	1.33005	0.96206	0.187091	0.757999
996	syt11a	1.32979	0.90699	0.187362	0.757999
997	kmt2a	1.32868	0.83276	0.187806	0.757999
998	cacnb2a	1.32813	1.00158	0.188384	0.757999
999	herpud1	1.32796	1.28629	0.18873	0.757999
1000	CR589876.1	1.32792	4.04439	0.191415	0.757999
1001	gramd1bb	1.32754	1.87711	0.190205	0.757999
1002	PLPP7 (1 of many)	1.32713	1.43995	0.189812	0.757999
1003	znf292a	1.327	0.949288	0.18841	0.757999
1004	PXMP4	1.32653	4.4708	0.191939	0.757999
1005	METTL18	1.32648	25.9549	0.192023	0.757999
1006	ccdc88c	1.32591	24.9112	0.192208	0.757999
1007	nrxn1a	1.32549	0.624203	0.18868	0.757999
1008	si:dkey-234h16.7	1.32518	1.28823	0.189577	0.757999
1009	ENSDARG00000103099	1.32313	4.10192	0.193004	0.757999
1010	si:dkey-157g16.6	1.32086	1.33649	0.191361	0.757999
1011	gpm6bb	1.32058	4.23493	0.193871	0.757999
1012	cradd	1.32046	27.309	0.194005	0.757999
1013	CABZ01079775.1	1.32023	4.24996	0.193994	0.757999
1014	mrpl19	1.32007	1.25507	0.191375	0.757999
1015	ptch2	1.32	2.51033	0.193099	0.757999
1016	zmp:0000000981	1.31909	1.95872	0.193592	0.757999
1017	si:dkey-240n22.8	1.31876	3.45913	0.194257	0.757999
1018	cdh11	1.31869	1.03472	0.192121	0.757999
1019	CABZ01094575.1	1.31864	2.89712	0.193903	0.757999
1020	si:dkey-22o12.2	1.31838	1.99955	0.1931	0.757999
1021	si:ch211-235e9.8	1.31832	0.736613	0.191216	0.757999
1022	fam160a1a	1.3183	3.94594	0.194581	0.757999
1023	zgc:92873	1.31806	1.55349	0.192592	0.757999
1024	lypc	1.31764	25.6746	0.19494	0.757999
1025	gga1	1.31691	1.20788	0.192198	0.757999
1026	si:dkey-15h8.15	1.31686	3.38769	0.194857	0.757999
1027	sec61a1	1.31677	0.940023	0.191987	0.757999
1028	rnh1	1.31661	26.4216	0.195283	0.757999
1029	ankrd37	1.31651	2.51558	0.193729	0.757999
1030	si:dkey-250d21.1	1.31589	0.994626	0.192414	0.757999
1031	kpna4	1.31162	0.987751	0.193542	0.757999
1032	trmt5	1.31101	2.99027	0.196484	0.757999
1033	cxadr	1.31092	3.83175	0.197002	0.757999
1034	twf2a	1.31018	27.0711	0.197429	0.757999
1035	si:ch211-244o22.2	1.31011	26.9541	0.197452	0.757999
1036	prmt5	1.31008	1.28475	0.195441	0.757999
1037	fam161b	1.30895	3.8326	0.197659	0.757999
1038	mecp2	1.30826	1.95393	0.19605	0.757999
1039	kcna2a	1.30814	3.84541	0.197926	0.757999
1040	nt5c1ba	1.30796	1.21952	0.195223	0.757999
1041	xkrx	1.30776	1.7398	0.196252	0.757999
1042	sqlea	1.30742	26.5402	0.198355	0.757999
1043	srrt	1.30573	1.14099	0.19577	0.757999
1044	tnk2b	1.30571	1.22498	0.196447	0.757999
1045	palm2-1	1.30561	1.73215	0.197392	0.757999
1046	bzw1b	1.30548	3.52566	0.198869	0.757999
1047	si:ch211-214b16.4	1.30523	1.8419	0.197239	0.757999
1048	kifap3b	1.30296	1.25252	0.197483	0.757999
1049	CABZ01002702.1	1.30272	26.5429	0.199939	0.757999
1050	gnsa	1.3017	1.30499	0.197787	0.757999
1051	rragcb	1.30106	3.70482	0.200307	0.757999
1052	reck	1.30085	0.820273	0.196713	0.757999
1053	stam	1.29955	1.10048	0.198058	0.757999
1054	clcnk	1.29922	3.63962	0.201022	0.757999
1055	notch2	1.29885	1.78844	0.199587	0.757999
1056	ints6	1.29884	4.06917	0.201142	0.757999
1057	si:ch211-154o6.3	1.29807	2.37026	0.200163	0.757999
1058	lipt2	1.29783	3.06538	0.201268	0.757999
1059	rpz	1.29778	1.13391	0.198377	0.757999
1060	CABZ01083305.1	1.2968	2.70602	0.201494	0.757999
1061	camk2n1a	1.29606	1.05984	0.19904	0.757999
1062	si:ch73-364h19.2	1.29593	1.3947	0.200282	0.757999
1063	mef2cb	1.29585	2.21359	0.201088	0.757999
1064	tmtc4	1.29515	1.45721	0.200056	0.757999
1065	hoxa13a	1.29474	2.5205	0.201188	0.757999
1066	cdipt	1.29442	1.177	0.199615	0.757999
1067	dgkza	1.2934	1.65263	0.20153	0.757999
1068	mbd2	1.2932	1.74121	0.201096	0.757999
1069	FITM1 (1 of many)	1.29298	26.846	0.203258	0.757999
1070	snx15	1.2925	1.65596	0.201177	0.757999
1071	jagn1a	1.29248	1.09651	0.200167	0.757999
1072	tcap	1.29209	27.4457	0.20356	0.757999
1073	si:ch211-176l24.4	1.29104	3.62048	0.203687	0.757999
1074	mgat4c	1.29071	1.81819	0.202098	0.757999
1075	mrpl48	1.28914	1.1635	0.201602	0.757999
1076	cirbpb	1.28906	0.268986	0.199922	0.757999
1077	ENSDARG00000075422	1.28872	1.43687	0.202085	0.757999
1078	si:dkey-239h2.3	1.28857	2.45184	0.20323	0.757999
1079	vapal	1.2878	0.940046	0.201456	0.757999
1080	uso1	1.28752	1.10459	0.202211	0.757999
1081	CABZ01081777.1	1.28627	26.434	0.205564	0.757999
1082	gpr137	1.28527	4.9365	0.20588	0.757999
1083	vgll4a	1.28443	24.8292	0.206202	0.757999
1084	gfer	1.28421	1.80391	0.204679	0.757999
1085	reep2	1.28398	0.979646	0.203118	0.757999
1086	shisa4	1.28379	0.90798	0.202789	0.757999
1087	chac2	1.28353	3.50155	0.206373	0.757999
1088	morc2	1.28351	1.00961	0.203274	0.757999
1089	CABZ01057472.1	1.28319	25.7504	0.20663	0.757999
1090	paxx	1.28287	1.68081	0.204819	0.757999
1091	srpk1b	1.28101	1.22981	0.204642	0.757999
1092	chchd7	1.2808	1.89459	0.20535	0.757999
1093	slc25a42	1.28073	1.60902	0.205309	0.757999
1094	rph3aa	1.28039	1.24874	0.204946	0.757999
1095	nfyc	1.28005	0.996024	0.204212	0.757999
1096	chga	1.2799	1.14597	0.204905	0.757999
1097	vwde	1.27967	1.52066	0.205616	0.757999
1098	nsrp1	1.2777	1.21365	0.205801	0.757999
1099	wnt6b	1.27769	26.1925	0.208547	0.757999
1100	CABZ01043017.1	1.27751	24.9467	0.208608	0.757999
1101	tmem206	1.27743	2.59456	0.207683	0.757999
1102	zgc:113030	1.27732	1.4698	0.206534	0.757999
1103	pcdh1a6	1.27715	27.4855	0.208736	0.757999
1104	ngdn	1.27678	3.42145	0.208701	0.757999
1105	myo1cb	1.2766	24.0599	0.208926	0.757999
1106	crbn	1.27609	1.82627	0.207332	0.757999
1107	mlst8	1.27544	1.26	0.207093	0.757999
1108	hoxa13b	1.2747	1.54417	0.20716	0.757999
1109	rpp21	1.27455	1.86047	0.20754	0.757999
1110	mcf2lb	1.27373	1.79189	0.20802	0.757999
1111	lrig1	1.27363	3.73389	0.209808	0.757999
1112	slc7a2	1.27305	2.18351	0.208775	0.757999
1113	CABZ01087560.1	1.27215	1.35911	0.207687	0.757999
1114	bicral	1.27166	1.89368	0.209492	0.757999
1115	atf2	1.2711	1.4311	0.209007	0.757999
1116	litaf	1.27091	26.7187	0.210924	0.757999
1117	KCNQ2	1.27082	1.28916	0.208311	0.757999
1118	pcdh7a	1.2703	0.82897	0.20802	0.757999
1119	eif4e3	1.26955	1.18934	0.208873	0.757999
1120	capza1a	1.26875	1.16565	0.20878	0.757999
1121	hdx	1.26653	1.17751	0.209679	0.757999
1122	dnajc17	1.26595	1.57953	0.210741	0.757999
1123	AL929017.2	1.26592	27.3854	0.212687	0.757999
1124	b3galt1b	1.26566	1.52636	0.210206	0.757999
1125	man1a1	1.26507	1.71838	0.211413	0.757999
1126	rph3ab	1.26479	1.04537	0.209945	0.757999
1127	slc4a4b	1.26392	25.0912	0.213397	0.757999
1128	srm	1.26305	3.53224	0.213475	0.757999
1129	igfbp2b	1.26277	2.166	0.212609	0.757999
1130	brd7	1.26267	1.00904	0.210514	0.757999
1131	mrpl30	1.2623	1.11429	0.210795	0.757999
1132	si:dkey-243i1.1	1.26225	2.29173	0.212298	0.757999
1133	CABZ01067945.1	1.26174	1.32819	0.211898	0.757999
1134	chn1	1.26094	0.896048	0.210889	0.757999
1135	ENSDARG00000103577	1.2603	2.55507	0.213714	0.757999
1136	CT573433.1	1.25995	1.12291	0.212135	0.757999
1137	ube2e3	1.2598	0.650004	0.210861	0.757999
1138	myo16	1.25934	0.980057	0.212088	0.757999
1139	gpalpp1	1.25917	1.42644	0.212381	0.757999
1140	wls	1.25867	2.62885	0.215047	0.757999
1141	lrrk1	1.2579	2.10372	0.213328	0.757999
1142	ccdc102a	1.25666	1.28022	0.213311	0.757999
1143	si:ch211-189a21.1	1.25601	3.28808	0.215891	0.757999
1144	ENSDARG00000100927	1.25585	3.33957	0.21597	0.757999
1145	adgra1a	1.25563	0.905083	0.212868	0.757999
1146	hnrnpd	1.25553	0.98677	0.213276	0.757999
1147	olah	1.25531	2.0227	0.21485	0.757999
1148	ENSDARG00000040445	1.25524	1.07481	0.21422	0.757999
1149	prss16	1.2542	2.40686	0.215908	0.757999
1150	zgc:113201	1.25379	2.37969	0.215566	0.757999
1151	5_8S_rRNA-2	1.25319	1.13205	0.214504	0.757999
1152	si:ch73-335l21.1	1.25221	25.2259	0.217589	0.757999
1153	slc7a14b	1.2506	0.809156	0.214862	0.757999
1154	ENSDARG00000102965	1.25053	2.17816	0.217548	0.757999
1155	klhl26	1.25038	4.04697	0.218151	0.757999
1156	casq1a	1.25036	2.11029	0.216391	0.757999
1157	ENSDARG00000022260	1.25021	2.30929	0.217284	0.757999
1158	vps8	1.2495	1.15189	0.215885	0.757999
1159	znf1033	1.24865	26.2594	0.218876	0.757999
1160	CU914630.1	1.24857	1.69303	0.21709	0.757999
1161	snx11	1.24816	1.81409	0.217098	0.757999
1162	fam46ba	1.24816	4.29258	0.218978	0.757999
1163	nkd3-3	1.24716	26.6347	0.219415	0.757999
1164	ablim1b	1.24672	1.69513	0.217864	0.757999
1165	strip1	1.2467	1.22894	0.217078	0.757999
1166	hdac5	1.24662	1.37364	0.217386	0.757999
1167	celsr2	1.24653	1.8181	0.21765	0.757999
1168	arrdc3a	1.24513	0.813532	0.21655	0.757999
1169	BX323035.1	1.24447	27.1728	0.220392	0.757999
1170	si:ch211-1e14.1	1.24346	1.51311	0.218729	0.757999
1171	rps16	1.24218	0.699188	0.217529	0.757999
1172	gria1a	1.24206	1.47213	0.219407	0.757999
1173	CU499333.1	1.24201	0.910843	0.218392	0.757999
1174	vdac3	1.24172	0.789144	0.217533	0.757999
1175	CU929444.1	1.24135	3.38712	0.221283	0.757999
1176	suox	1.24028	2.64266	0.221381	0.757999
1177	CU469584.1	1.24025	1.12346	0.219466	0.757999
1178	snx6	1.23935	0.968546	0.219288	0.757999
1179	atl2	1.23877	1.01627	0.219831	0.757999
1180	grip2b	1.23726	26.3131	0.223029	0.757999
1181	irs2a	1.23716	1.26087	0.220959	0.757999
1182	cxxc1b	1.23672	1.39474	0.220241	0.757999
1183	sae1	1.23671	1.57373	0.221009	0.757999
1184	daam1b	1.23587	1.00666	0.220895	0.757999
1185	slmapb	1.23482	1.15024	0.221044	0.757999
1186	naprt	1.23457	26.7393	0.224019	0.757999
1187	cdh23-1	1.2345	1.32312	0.222112	0.757999
1188	tns1b	1.23415	2.20779	0.222576	0.757999
1189	nol6	1.23395	26.4708	0.22425	0.757999
1190	tdp2b	1.23318	1.71803	0.22255	0.757999
1191	CABZ01074130.1	1.23317	1.68964	0.222296	0.757999
1192	si:ch211-209f23.3	1.23305	1.65874	0.222957	0.757999
1193	CR792438.2	1.23303	3.14537	0.224197	0.757999
1194	sfxn1	1.23286	1.10267	0.221999	0.757999
1195	lmnb1	1.23256	1.09767	0.222134	0.757999
1196	fam171a2a	1.23234	1.54995	0.222846	0.757999
1197	rnaseh1	1.23205	1.67061	0.222855	0.757999
1198	slc22a7a	1.23198	2.2728	0.224606	0.757999
1199	kat7b	1.23143	1.31494	0.223177	0.757999
1200	got1	1.23131	0.939727	0.221994	0.757999
1201	zgc:92818	1.23124	1.25739	0.222545	0.757999
1202	atp5c1	1.23119	1.03027	0.221627	0.757999
1203	si:ch211-254n4.3	1.2298	1.56345	0.223507	0.757999
1204	nrd1a	1.22964	1.55741	0.223618	0.757999
1205	cracr2b	1.22917	1.03485	0.223732	0.757999
1206	si:ch211-162i8.5	1.22908	3.1579	0.225845	0.757999
1207	BX897726.1	1.22907	26.2444	0.226052	0.757999
1208	prkcha	1.22817	3.15545	0.225948	0.757999
1209	si:ch211-148l7.4	1.22813	1.39263	0.224294	0.757999
1210	acss2	1.22808	1.01027	0.223689	0.757999
1211	rlim	1.22805	1.10528	0.22372	0.757999
1212	col27a1b	1.22776	26.861	0.226539	0.757999
1213	ldlra	1.22757	25.5631	0.226611	0.757999
1214	si:ch211-196l7.4	1.22729	0.398312	0.223223	0.757999
1215	jarid2a	1.22698	0.979995	0.223923	0.757999
1216	lipf	1.22651	3.69556	0.226825	0.757999
1217	TMEM216	1.22629	27.4653	0.227086	0.757999
1218	zgc:158464	1.22619	1.46191	0.224816	0.757999
1219	CABZ01094029.1	1.2261	1.26794	0.22458	0.757999
1220	si:ch211-150o23.2	1.22583	1.55872	0.224979	0.757999
1221	znf1168	1.22534	2.63691	0.226524	0.757999
1222	ENSDARG00000089549	1.2244	2.60666	0.227072	0.757999
1223	CABZ01078767.1	1.2236	1.68426	0.22744	0.757999
1224	CU207221.1	1.22359	1.65494	0.226676	0.757999
1225	hnrnpa3	1.22283	1.08211	0.22572	0.757999
1226	f13a1b	1.22238	26.9908	0.228547	0.757999
1227	taok3a	1.22199	1.43802	0.226328	0.757999
1228	ENSDARG00000098122	1.22189	2.29187	0.228114	0.757999
1229	eefsec	1.22107	26.6107	0.229036	0.757999
1230	ddx61	1.22106	0.910889	0.225867	0.757999
1231	si:dkey-281i8.1	1.22101	2.0436	0.227995	0.757999
1232	foxj2	1.22038	26.76	0.229295	0.757999
1233	apbb2b	1.22028	1.10129	0.226601	0.757999
1234	btbd3b	1.22014	1.51742	0.227306	0.757999
1235	themis2	1.22012	25.2781	0.229389	0.757999
1236	dip2ba	1.219	1.51324	0.227336	0.757999
1237	pemt	1.21844	2.7464	0.229666	0.757999
1238	tbp	1.21839	1.52872	0.227916	0.757999
1239	cyp2ae1	1.21823	1.32667	0.227864	0.757999
1240	kat5a	1.21785	1.05031	0.227236	0.757999
1241	atp5ib	1.21773	0.870694	0.226711	0.757999
1242	arl8	1.21738	1.25873	0.228032	0.757999
1243	men1	1.21637	1.25602	0.228698	0.757999
1244	ephb1	1.21626	1.14931	0.228588	0.757999
1245	spega	1.21573	1.47627	0.229221	0.757999
1246	tnpo2	1.21443	1.26975	0.228396	0.757999
1247	prrc2c	1.21416	0.914151	0.228813	0.757999
1248	tes	1.2138	2.56679	0.230768	0.757999
1249	sdf2l1	1.21375	1.34324	0.229195	0.757999
1250	tgfbi	1.21275	2.76049	0.231865	0.757999
1251	fam19a5b	1.21209	1.37353	0.230046	0.757999
1252	csdc2a	1.21133	1.01982	0.22928	0.757999
1253	dvl1b	1.20918	1.6901	0.231701	0.757999
1254	si:dkeyp-38g8.5	1.20914	1.68044	0.231643	0.757999
1255	tle3b	1.20901	1.06131	0.230936	0.757999
1256	dscr3	1.2089	1.41707	0.231437	0.757999
1257	ogdhl	1.20834	26.7559	0.23384	0.757999
1258	crebrf	1.20816	1.16383	0.231188	0.757999
1259	fam69aa	1.20728	1.52193	0.232638	0.757999
1260	dcxr	1.2072	27.1618	0.234273	0.757999
1261	morc3a	1.20676	1.75569	0.23227	0.757999
1262	dhcr7	1.2064	1.46751	0.23258	0.757999
1263	si:ch211-256e16.11	1.20521	2.10077	0.233071	0.757999
1264	ankrd46a	1.20506	1.08811	0.232027	0.757999
1265	gtf2f1	1.20418	1.10681	0.232655	0.757999
1266	CT956002.2	1.2039	1.06395	0.233628	0.757999
1267	prdx1	1.20379	2.02684	0.233567	0.757999
1268	syap1	1.20323	1.05626	0.23285	0.757999
1269	SEMA4D	1.20319	1.41585	0.233093	0.757999
1270	plcd4b	1.20285	3.04159	0.235468	0.757999
1271	pdp2	1.20235	27.2736	0.236128	0.757999
1272	yeats2-1	1.20213	1.67607	0.234491	0.757999
1273	zdhhc18b	1.20174	1.76854	0.234802	0.757999
1274	nr2c1	1.20173	1.15412	0.233707	0.757999
1275	sugct	1.20044	2.89421	0.236555	0.757999
1276	slc2a2	1.20031	26.5576	0.236908	0.757999
1277	adi1	1.19989	26.8215	0.23707	0.757999
1278	angptl7	1.19953	26.8742	0.237207	0.757999
1279	ints3	1.19843	1.41817	0.235706	0.757999
1280	efs	1.19818	1.13039	0.235122	0.757999
1281	si:dkey-193i10.1	1.19779	3.34748	0.237634	0.757999
1282	mtif3	1.19751	1.57068	0.235736	0.757999
1283	CABZ01113978.1	1.19688	0.883099	0.235062	0.757999
1284	pho	1.19533	1.3937	0.236985	0.757999
1285	si:ch73-376l24.4	1.19413	2.86339	0.238733	0.757999
1286	mrpl47	1.19396	1.18326	0.236851	0.757999
1287	upk3b	1.19376	27.2593	0.239432	0.757999
1288	tenm1	1.1937	1.07717	0.236732	0.757999
1289	si:ch1073-296i8.2	1.19364	26.8837	0.239479	0.757999
1290	minpp1a	1.19359	1.92106	0.237969	0.757999
1291	BX663613.1	1.19307	2.17715	0.238205	0.757999
1292	asphd2	1.19302	1.41431	0.237262	0.757999
1293	CABZ01039301.1	1.19231	1.21079	0.237738	0.757999
1294	uqcc1	1.19125	1.36964	0.238793	0.757999
1295	ssbp4	1.19107	0.733813	0.236954	0.757999
1296	CABZ01032982.2	1.19077	3.22189	0.240264	0.757999
1297	trim35-40	1.19061	2.83861	0.240303	0.757999
1298	BX511034.3	1.19054	27.4351	0.240682	0.757999
1299	rps28	1.1905	0.64574	0.237388	0.757999
1300	rpf1	1.1897	1.22972	0.238636	0.757999
1301	wif1	1.18887	2.80516	0.240749	0.757999
1302	ENSDARG00000062199	1.18831	1.05723	0.238961	0.757999
1303	b3gnt3	1.18816	4.10904	0.24152	0.757999
1304	tmem125b	1.18653	2.10779	0.24071	0.757999
1305	prcp	1.18628	1.52159	0.240703	0.757999
1306	suco	1.18559	0.933447	0.239808	0.757999
1307	si:dkey-82i20.2	1.18512	27.2873	0.242795	0.757999
1308	tmem59l	1.18475	0.704254	0.238995	0.757999
1309	atf3	1.18422	1.86212	0.241951	0.757999
1310	srprb	1.18416	1.99812	0.241773	0.757999
1311	arntl2	1.18416	1.14064	0.240691	0.757999
1312	psmb10	1.18353	2.16665	0.24155	0.757999
1313	si:dkey-161j23.5	1.18346	1.48644	0.241676	0.757999
1314	usp43a	1.18299	26.383	0.243626	0.757999
1315	vopp1	1.1825	1.21637	0.241344	0.757999
1316	acvr2b	1.1825	1.00813	0.241008	0.757999
1317	sgpp1	1.18086	1.38951	0.242431	0.757999
1318	inpp5e	1.18083	2.76595	0.244043	0.757999
1319	PRDM15	1.17981	1.47416	0.242457	0.757999
1320	tubgcp5	1.17959	1.92592	0.243431	0.757999
1321	klhl2	1.17891	1.37352	0.243168	0.757999
1322	tns3.2	1.1784	1.5059	0.243011	0.757999
1323	rrp8	1.17796	26.7981	0.245604	0.757999
1324	zgc:153146	1.17719	2.93909	0.245439	0.757999
1325	nedd4l	1.17692	0.889411	0.242867	0.757999
1326	trim46b	1.1764	0.901312	0.243297	0.757999
1327	tspan2a	1.17593	0.993696	0.243648	0.757999
1328	cacnb3a	1.1758	1.20227	0.243911	0.757999
1329	blmh	1.17324	1.31755	0.244976	0.757999
1330	mapk11	1.17307	1.68387	0.245489	0.757999
1331	CT583708.1	1.17251	2.83642	0.247214	0.757999
1332	lman1	1.17245	1.97415	0.246323	0.757999
1333	dnajc19	1.17206	2.04045	0.246647	0.757999
1334	si:ch211-254c8.3	1.17137	2.79439	0.247628	0.757999
1335	aamp	1.17123	1.05152	0.245611	0.757999
1336	U6-695	1.17065	1.42704	0.246239	0.757999
1337	ptpn12	1.16998	1.48205	0.246308	0.757999
1338	timm17a	1.1697	1.07367	0.246114	0.757999
1339	nap1l4b	1.16938	1.13381	0.246554	0.757999
1340	pigu	1.16858	1.33218	0.246799	0.757999
1341	taf12	1.16822	0.975069	0.246069	0.757999
1342	slc23a2	1.16751	1.12962	0.247105	0.757999
1343	kcnj10a	1.1665	27.0177	0.250153	0.757999
1344	CABZ01111496.1	1.16646	26.8101	0.250169	0.757999
1345	traf7	1.16612	1.96267	0.248857	0.757999
1346	ctso	1.16601	2.90262	0.249833	0.757999
1347	reln	1.16387	0.954808	0.248468	0.757999
1348	si:dkey-265e15.5	1.16382	3.99369	0.251135	0.757999
1349	rabac1	1.1638	1.17691	0.248917	0.757999
1350	trim35-1	1.1625	1.77836	0.250239	0.757999
1351	eci1	1.16248	1.61365	0.249918	0.757999
1352	cdr2a	1.16243	2.30173	0.250459	0.757999
1353	mrps16	1.1622	1.32387	0.249475	0.757999
1354	grpel1	1.16199	1.51625	0.250005	0.757999
1355	atg9a	1.16187	1.14281	0.24936	0.757999
1356	mmp9	1.16121	4.26968	0.252212	0.757999
1357	COX5B	1.16051	0.797849	0.249066	0.757999
1358	hsd17b12a	1.16027	2.71819	0.252168	0.757999
1359	ENSDARG00000061256	1.15982	1.18286	0.250155	0.757999
1360	sco2	1.15927	1.55695	0.250776	0.757999
1361	agpat4	1.1589	27.4407	0.253202	0.757999
1362	atp6ap1a	1.1581	0.866099	0.250475	0.757999
1363	EPB41L2	1.15809	0.704554	0.250732	0.757999
1364	mgaa	1.1578	0.809576	0.250522	0.757999
1365	tmed8	1.15764	1.57895	0.251852	0.757999
1366	polr2c	1.15743	1.1316	0.251128	0.757999
1367	si:dkey-77f5.4	1.15719	27.4568	0.253891	0.757999
1368	acana	1.15701	2.5976	0.253565	0.757999
1369	FP236812.6	1.15645	1.869	0.252705	0.757999
1370	hrasb	1.15565	0.961012	0.251423	0.757999
1371	panx2	1.15532	1.26316	0.2522	0.757999
1372	pcdh1g30	1.15507	0.719265	0.251646	0.757999
1373	mkl1b	1.15396	1.00691	0.252882	0.757999
1374	ENSDARG00000099151	1.15396	2.74904	0.254648	0.757999
1375	CR392003.3	1.15391	2.77646	0.25467	0.757999
1376	rnpc3	1.1538	1.16181	0.252587	0.757999
1377	hltf	1.15238	1.93195	0.254378	0.757999
1378	dtx2	1.15219	1.4499	0.25363	0.757999
1379	adamts16	1.1519	2.70407	0.255332	0.757999
1380	tsc1a	1.15187	1.17756	0.253488	0.757999
1381	si:ch211-120g10.1	1.15167	1.33518	0.253371	0.757999
1382	ppp1caa	1.15152	0.787066	0.253107	0.757999
1383	sh3glb1b	1.15143	1.18861	0.253525	0.757999
1384	skia	1.15133	0.869961	0.253468	0.757999
1385	clstn1	1.15131	0.547255	0.252645	0.757999
1386	rps29	1.15118	0.61054	0.252713	0.757999
1387	zgc:152938	1.15099	1.29815	0.254679	0.757999
1388	gap43	1.14965	1.47916	0.255072	0.757999
1389	eif5b	1.14932	0.998408	0.254558	0.757999
1390	vamp8	1.14876	2.83573	0.256785	0.757999
1391	tns2a	1.1486	26.2368	0.257379	0.757999
1392	arhgef10	1.14837	3.67155	0.257341	0.757999
1393	si:ch211-67f24.7	1.14821	1.94673	0.256413	0.757999
1394	nudt7	1.14768	3.33466	0.25751	0.757999
1395	pdxka	1.14719	1.94161	0.256517	0.757999
1396	sncgb	1.14706	0.556808	0.254678	0.757999
1397	txnipa	1.14662	0.922143	0.254845	0.757999
1398	arhgef25b	1.14659	2.69076	0.257511	0.757999
1399	GTPBP8	1.14657	27.2398	0.258208	0.757999
1400	BX511034.1	1.14619	27.1717	0.258363	0.757999
1401	znf330	1.14456	1.88126	0.257627	0.757999
1402	AC024175.21	1.14404	0.913918	0.256033	0.757999
1403	dnah9	1.14388	26.1869	0.259309	0.757999
1404	nrxn3b	1.14352	0.639457	0.25594	0.757999
1405	tmem259	1.14333	1.82144	0.258434	0.757999
1406	slc22a13b	1.14231	2.1154	0.25861	0.757999
1407	BX936337.1	1.14198	1.90489	0.258507	0.757999
1408	slc9a6a	1.14118	1.05985	0.258133	0.757999
1409	cbx8a	1.14104	1.02106	0.257599	0.757999
1410	si:ch211-223g7.6	1.13973	2.84625	0.26056	0.757999
1411	btaf1	1.13971	0.963695	0.258203	0.757999
1412	nhlh2	1.13942	1.07222	0.258486	0.757999
1413	actl6b	1.13902	2.04441	0.259942	0.757999
1414	tpk1	1.13797	1.84881	0.260197	0.757999
1415	si:dkey-226m8.10	1.13623	1.64247	0.260543	0.757999
1416	rcor1	1.13567	1.73136	0.260982	0.757999
1417	mrpl21	1.13468	1.33328	0.26099	0.757999
1418	cryba1l1	1.1341	2.245	0.261895	0.757999
1419	RAI2	1.13402	1.10021	0.261198	0.757999
1420	def6b	1.13391	1.1839	0.261084	0.757999
1421	aspn	1.13327	2.56628	0.262989	0.757999
1422	GNB4	1.13232	2.08093	0.262296	0.757999
1423	ddias	1.13179	27.4451	0.264299	0.757999
1424	AL954715.1	1.13175	1.29194	0.262068	0.757999
1425	kcnh4b	1.13111	2.46135	0.263785	0.757999
1426	slc7a10a	1.13034	26.8928	0.264903	0.757999
1427	ATG14	1.13005	1.2579	0.262696	0.757999
1428	tfe3a	1.12948	1.319	0.262612	0.757999
1429	keap1b	1.12921	1.14958	0.262881	0.757999
1430	ENSDARG00000055791	1.12913	1.8879	0.263812	0.757999
1431	pdcd10a	1.12901	1.01892	0.262947	0.757999
1432	nom1	1.12893	1.71642	0.263842	0.757999
1433	brd2a	1.12879	0.749143	0.262214	0.757999
1434	ENSDARG00000042520	1.12788	1.70917	0.264233	0.757999
1435	gstr	1.12757	26.9723	0.266055	0.757999
1436	CABZ01057446.1	1.12746	26.3666	0.266102	0.757999
1437	pak2a	1.12689	1.85879	0.265185	0.757999
1438	kctd9b	1.12648	1.29577	0.264017	0.757999
1439	rbmx2	1.1262	1.31568	0.264714	0.757999
1440	mbpb	1.12561	1.0073	0.26412	0.757999
1441	wdr35	1.12547	3.32189	0.266696	0.757999
1442	tfdp2	1.125	27.0965	0.267132	0.757999
1443	rc3h1a	1.12468	1.38667	0.265028	0.757999
1444	bbs12	1.12462	2.61315	0.266535	0.757999
1445	trappc6b	1.12437	1.07371	0.264649	0.757999
1446	esr2b	1.12434	25.7584	0.26741	0.757999
1447	ube2kb	1.12418	0.986999	0.264695	0.757999
1448	kcna2b	1.12395	1.33875	0.265584	0.757999
1449	si:ch211-235i11.4	1.12394	1.37445	0.265543	0.757999
1450	cercam	1.12357	27.6193	0.267731	0.757999
1451	si:ch211-200e2.1	1.12355	2.85323	0.26731	0.757999
1452	ENSDARG00000076317	1.12325	1.81295	0.266501	0.757999
1453	sema6bb	1.12172	1.09845	0.266324	0.757999
1454	pax2a	1.12162	0.666637	0.265141	0.757999
1455	5S_rRNA-963	1.12118	2.6511	0.268034	0.757999
1456	gnb5b	1.12096	0.975729	0.266033	0.757999
1457	ppp1r2	1.12046	2.76166	0.268714	0.757999
1458	si:ch211-40k21.9	1.11969	1.73431	0.267384	0.757999
1459	znf770	1.11962	1.11992	0.267132	0.757999
1460	si:ch211-160d14.15	1.11958	2.54747	0.268713	0.757999
1461	snap47	1.11933	2.18849	0.267976	0.757999
1462	sumo3b	1.11927	1.0038	0.266642	0.757999
1463	ddx59	1.11921	1.6231	0.268272	0.757999
1464	ubxn8	1.1189	1.5088	0.267717	0.757999
1465	CR678435.1	1.11853	1.75271	0.268368	0.757999
1466	thrab	1.11773	1.05977	0.267847	0.757999
1467	si:dkey-165a24.10	1.11748	2.48875	0.269453	0.757999
1468	si:ch211-57n23.4	1.11742	27.1823	0.27032	0.757999
1469	CABZ01066326.1	1.11735	1.55177	0.268348	0.757999
1470	zgc:103697	1.11641	1.07806	0.268051	0.757999
1471	tspan18b	1.11624	1.24464	0.26875	0.757999
1472	AC024175.9	1.11592	0.224216	0.266762	0.757999
1473	limk2	1.11582	0.965818	0.268188	0.757999
1474	CU639468.1	1.11547	1.23359	0.269147	0.757999
1475	riok1	1.11542	2.05811	0.270609	0.757999
1476	scai	1.11528	0.907889	0.26825	0.757999
1477	sclt1	1.11524	2.31635	0.270087	0.757999
1478	ppp2r2aa	1.11512	1.85537	0.269565	0.757999
1479	cbx6a	1.11508	0.852041	0.268469	0.757999
1480	nrip1a	1.11496	0.915214	0.268727	0.757999
1481	col18a1b	1.11462	2.83895	0.271076	0.757999
1482	anp32e	1.11455	0.866278	0.268463	0.757999
1483	rrm1	1.1142	27.2108	0.271681	0.757999
1484	AL627126.1	1.11351	3.63091	0.271836	0.757999
1485	si:dkey-172k15.11	1.11265	2.59772	0.271647	0.757999
1486	zbtb8b	1.11242	1.28857	0.270175	0.757999
1487	lsg1	1.1121	1.31834	0.270379	0.757999
1488	pparaa	1.11167	1.7812	0.271444	0.757999
1489	gng3	1.1116	0.528989	0.268778	0.757999
1490	slco3a1	1.11153	27.0621	0.272814	0.757999
1491	hpcal4	1.11144	1.11554	0.270421	0.757999
1492	acd	1.11124	1.49142	0.271101	0.757999
1493	eml1	1.111	1.13403	0.27093	0.757999
1494	ccdc61	1.11097	2.4732	0.272326	0.757999
1495	si:ch211-133h13.1	1.11062	2.11832	0.272403	0.757999
1496	NPAS3	1.10985	1.01082	0.270654	0.757999
1497	5S_rRNA-441	1.10984	2.58315	0.272763	0.757999
1498	slc6a2	1.10971	1.95555	0.272565	0.757999
1499	si:dkey-77f5.3	1.10914	1.63978	0.272029	0.757999
1500	plppr3a	1.10759	0.836015	0.271353	0.757999
1501	zgc:101040	1.10603	1.78505	0.27369	0.757999
1502	cntfr	1.10445	0.960883	0.273065	0.757999
1503	stx10	1.10419	2.1613	0.275095	0.757999
1504	cdh7	1.10377	1.03055	0.27326	0.757999
1505	si:dkey-20i20.9	1.10371	1.32378	0.273993	0.757999
1506	slc2a6	1.10358	2.37233	0.275348	0.757999
1507	sall3a	1.10356	26.3603	0.27622	0.757999
1508	si:dkey-251i10.2	1.10332	0.865098	0.273954	0.757999
1509	AL928685.4	1.10231	1.5001	0.274684	0.757999
1510	cox6a1	1.10222	0.801169	0.27376	0.757999
1511	mark3b	1.10202	1.08292	0.274723	0.757999
1512	rfxank	1.10197	2.57014	0.276246	0.757999
1513	slitrk1	1.10109	0.870666	0.274494	0.757999
1514	tcp11l1	1.10097	1.74749	0.275626	0.757999
1515	pltp	1.1007	2.68178	0.276907	0.757999
1516	taz	1.10053	1.21592	0.275305	0.757999
1517	SNORD58-2	1.10007	1.44573	0.275626	0.757999
1518	gucy1a3	1.09991	2.51668	0.276978	0.757999
1519	epha3	1.09951	1.09324	0.275847	0.757999
1520	kcnd3	1.0985	27.0976	0.278396	0.757999
1521	tnrc6c2	1.0976	0.715593	0.275674	0.757999
1522	tbc1d4	1.09752	1.34026	0.276404	0.757999
1523	oxsr1b	1.09704	4.24146	0.278972	0.757999
1524	calcoco2	1.09651	3.71773	0.279143	0.757999
1525	nocta	1.09646	2.1568	0.278341	0.757999
1526	hdgfrp2	1.09531	0.863027	0.277397	0.757999
1527	gpr158b	1.09513	0.441208	0.276645	0.757999
1528	azin1a	1.09492	1.22988	0.277984	0.757999
1529	actr10	1.0949	0.890369	0.277036	0.757999
1530	ENSDARG00000019081	1.09468	3.51016	0.279888	0.757999
1531	CABZ01059409.1	1.09459	4.60044	0.280056	0.757999
1532	sf3b4	1.09369	1.22476	0.278223	0.757999
1533	si:dkey-7i4.1	1.0934	1.20862	0.278495	0.757999
1534	AL928650.2	1.09253	2.40654	0.280101	0.757999
1535	CABZ01054405.1	1.09235	2.42551	0.280261	0.757999
1536	srsf2a	1.09218	0.817964	0.278124	0.757999
1537	zgc:194989	1.09165	1.43624	0.279258	0.757999
1538	si:dkey-237g15.2	1.09137	2.48864	0.281094	0.757999
1539	zmp:0000000624	1.09048	2.52395	0.281089	0.757999
1540	dtymk	1.08975	2.50726	0.281417	0.757999
1541	eif3eb	1.0896	4.31312	0.282204	0.757999
1542	zgc:85777	1.08938	1.63313	0.280741	0.757999
1543	si:ch73-36p18.1	1.08878	2.38704	0.281719	0.757999
1544	gtf2h4	1.08803	1.49099	0.280942	0.757999
1545	top1l	1.08753	0.647344	0.280186	0.757999
1546	chac1	1.08716	0.924272	0.280167	0.757999
1547	sipa1l3	1.08706	0.993606	0.280599	0.757999
1548	prdm4	1.08661	1.73349	0.282002	0.757999
1549	si:ch211-197f20.1	1.08612	2.28409	0.282812	0.757999
1550	egfra	1.08599	1.3621	0.281638	0.757999
1551	ca6	1.08596	1.63426	0.282272	0.757999
1552	spata2	1.08488	1.04998	0.281787	0.757999
1553	FP325120.1	1.08442	1.74026	0.28275	0.757999
1554	slc12a5b	1.08393	0.781034	0.281803	0.757999
1555	si:dkey-286j15.1	1.08361	1.00458	0.282362	0.757999
1556	ube2na	1.08305	0.805826	0.282152	0.757999
1557	si:ch211-185a18.2	1.08293	1.83909	0.283152	0.757999
1558	ythdf2	1.08235	0.658166	0.28224	0.757999
1559	hif1aa	1.08208	0.947005	0.282982	0.757999
1560	mzt2b	1.08114	1.01118	0.283575	0.757999
1561	BX323560.1	1.08113	1.38336	0.28453	0.757999
1562	cul5b	1.0811	1.73167	0.284184	0.757999
1563	phospho1	1.081	2.40892	0.285181	0.757999
1564	DXO	1.08065	1.61883	0.284396	0.757999
1565	znf1097-1	1.0804	2.67051	0.285735	0.757999
1566	FO818722.1	1.08039	2.42709	0.285377	0.757999
1567	ENSDARG00000056294	1.08012	1.15196	0.284264	0.757999
1568	jph1b	1.07965	2.3765	0.285641	0.757999
1569	cd99	1.079	0.720141	0.283658	0.757999
1570	ckmt1	1.07762	0.907096	0.284189	0.757999
1571	armc10	1.07734	3.57719	0.287486	0.757999
1572	si:ch211-125a15.1	1.0758	1.3004	0.285991	0.757999
1573	CR383680.1	1.07511	2.30811	0.287611	0.757999
1574	snrpd3l	1.07501	0.820676	0.285553	0.757999
1575	fbxo22	1.075	27.1786	0.288661	0.757999
1576	prss12	1.07475	2.69454	0.288396	0.757999
1577	hmgcrb	1.07395	1.35767	0.286862	0.757999
1578	stx8	1.07377	1.60885	0.288177	0.757999
1579	timm9	1.07345	0.920757	0.286764	0.757999
1580	CR388369.1	1.07335	2.47584	0.289026	0.757999
1581	cebpg	1.07315	1.08942	0.286791	0.757999
1582	oxsr1a	1.07303	0.820994	0.28691	0.757999
1583	ndufb7	1.07268	0.795786	0.286461	0.757999
1584	igfbp5b	1.07164	1.62907	0.288287	0.757999
1585	dlgap1a	1.07146	1.88711	0.288452	0.757999
1586	BX322657.2	1.07132	3.37157	0.290098	0.757999
1587	phkg2	1.07054	2.12517	0.289766	0.757999
1588	sbno2a-1	1.07038	1.24664	0.288815	0.757999
1589	CR388207.1	1.07029	0.909956	0.287922	0.757999
1590	grm5b	1.07028	2.24544	0.289961	0.757999
1591	ccdc47	1.07005	1.09526	0.288448	0.757999
1592	khdrbs1a	1.06979	0.629669	0.287414	0.757999
1593	gapdhs	1.0697	0.703118	0.287278	0.757999
1594	fam13a	1.06918	1.16278	0.289003	0.757999
1595	sdr39u1	1.06872	1.43809	0.289461	0.757999
1596	SLC9A1	1.06867	1.56897	0.289892	0.757999
1597	adamts9	1.06849	3.63001	0.291493	0.757999
1598	gpr27	1.06782	0.842613	0.288767	0.757999
1599	BX004816.4	1.0677	2.44601	0.291161	0.757999
1600	pgls	1.06757	1.71962	0.290233	0.757999
1601	fgfr1op2	1.06744	1.09389	0.28951	0.757999
1602	camk1gb	1.06681	2.23639	0.291269	0.757999
1603	golga3	1.06665	1.14977	0.290226	0.757999
1604	as3mt	1.06659	2.34198	0.291368	0.757999
1605	cnih4	1.06528	1.74591	0.291438	0.757999
1606	tmem120a	1.06492	2.35126	0.292103	0.757999
1607	FO818686.1	1.06489	0.864976	0.290283	0.757999
1608	eif1b	1.0641	0.354878	0.289893	0.757999
1609	ppef1	1.06406	2.4253	0.292663	0.757999
1610	cfh	1.06403	2.205	0.292508	0.757999
1611	CABZ01092513.1	1.06393	1.1317	0.291502	0.757999
1612	pdgfra	1.0637	2.20083	0.292658	0.757999
1613	dhx33	1.0634	1.33688	0.291841	0.757999
1614	rps6kb1b	1.0626	0.960032	0.291517	0.757999
1615	cep76	1.06258	1.64866	0.292425	0.757999
1616	smim4	1.06254	0.932095	0.291697	0.757999
1617	CR391998.1	1.0625	2.21049	0.293177	0.757999
1618	BX640576.1	1.06206	2.2271	0.293373	0.757999
1619	ryroxd1	1.06193	2.41314	0.293611	0.757999
1620	FQ377616.1	1.06192	2.21258	0.293437	0.757999
1621	letm1	1.0617	0.984205	0.291927	0.757999
1622	CR854945.1	1.06127	3.26714	0.294561	0.757999
1623	pank1b	1.06111	0.978428	0.292044	0.757999
1624	mmd2a	1.06014	2.28615	0.294374	0.757999
1625	tti2	1.06013	1.72878	0.293622	0.757999
1626	elavl1	1.05999	0.903408	0.292775	0.757999
1627	hdac8	1.05952	1.22515	0.29348	0.757999
1628	nkx2.2a	1.05925	2.21172	0.29467	0.757999
1629	sik1	1.05914	0.892708	0.293191	0.757999
1630	capn7	1.05911	1.6626	0.293887	0.757999
1631	znf1055	1.05876	2.22875	0.294857	0.757999
1632	cxcl12b	1.05871	3.92155	0.29585	0.757999
1633	glula	1.0586	1.36354	0.29426	0.757999
1634	SMAD4 (1 of many)	1.05858	1.02093	0.293223	0.757999
1635	ckmb	1.05849	2.41124	0.295745	0.757999
1636	slc11a2	1.05834	1.41812	0.29427	0.757999
1637	pno1	1.05833	1.60505	0.294089	0.757999
1638	fancd2	1.05805	2.39969	0.295388	0.757999
1639	cldn12	1.05779	1.0235	0.293572	0.757999
1640	si:ch211-161h7.4	1.05661	1.65867	0.295201	0.757999
1641	serpinb1l3	1.05607	2.25765	0.296171	0.757999
1642	unc45b	1.05585	4.1687	0.297164	0.757999
1643	vldlr	1.05579	0.728788	0.294203	0.757999
1644	CABZ01072763.1	1.0552	2.27754	0.29659	0.757999
1645	CABZ01112210.1	1.05501	1.18387	0.295277	0.757999
1646	dnajc1	1.0545	0.99526	0.295185	0.757999
1647	CU929426.1	1.05442	2.6884	0.297353	0.757999
1648	chrna4a	1.05386	2.71882	0.29763	0.757999
1649	uhrf1bp1	1.05367	2.00344	0.296992	0.757999
1650	dnajb12b	1.05324	1.15238	0.295943	0.757999
1651	xkr6a	1.05315	2.02668	0.296895	0.757999
1652	pdzd2	1.05313	4.00085	0.298382	0.757999
1653	clk2b	1.0531	1.20966	0.296087	0.757999
1654	anapc10	1.05302	2.30273	0.297435	0.757999
1655	eps15	1.0527	1.67442	0.296641	0.757999
1656	hoxc12b	1.05205	0.974079	0.296113	0.757999
1657	tspan3b	1.05169	0.768392	0.29606	0.757999
1658	CABZ01056628.1	1.05149	2.38887	0.298431	0.757999
1659	pisd	1.05093	0.92816	0.296876	0.757999
1660	tal1	1.05054	4.67982	0.299594	0.757999
1661	stmn4l	1.05018	0.912917	0.29698	0.757999
1662	si:dkey-108k21.14	1.05005	2.24338	0.298764	0.757999
1663	hug	1.04899	0.841562	0.297427	0.757999
1664	si:ch211-246b8.2	1.04881	1.5124	0.298914	0.757999
1665	tmtc3	1.04855	1.03131	0.298122	0.757999
1666	si:ch211-198m1.1	1.0484	1.7505	0.299047	0.757999
1667	zgc:154006	1.04816	1.8041	0.298641	0.757999
1668	pdk2a	1.04737	0.946445	0.298387	0.757999
1669	larp1b	1.04691	4.01832	0.301212	0.757999
1670	zgc:66475	1.04651	2.25645	0.300558	0.757999
1671	rims4	1.04624	2.21241	0.300681	0.757999
1672	CABZ01060491.1	1.0462	2.15997	0.300494	0.757999
1673	hira	1.04427	1.16868	0.300097	0.757999
1674	CT997819.3	1.04421	0.966862	0.299984	0.757999
1675	bmp16	1.04398	2.07499	0.301161	0.757999
1676	bscl2	1.04362	0.91427	0.299821	0.757999
1677	hm13	1.0434	1.12821	0.300851	0.757999
1678	grin3a	1.04338	1.20011	0.300921	0.757999
1679	klf8	1.04294	0.88679	0.300596	0.757999
1680	glsb	1.04267	1.81178	0.301391	0.757999
1681	si:dkey-46a10.3	1.04261	0.927168	0.300669	0.757999
1682	ap5m1	1.04225	2.24212	0.302293	0.757999
1683	atp5d	1.04201	0.801055	0.300397	0.757999
1684	atp9b	1.04178	0.783026	0.301158	0.757999
1685	vcana	1.04121	27.0056	0.30388	0.757999
1686	stard13b	1.04083	4.4259	0.304018	0.757999
1687	eif3g	1.04082	0.86321	0.301214	0.757999
1688	CR774192.1	1.04052	2.20694	0.303104	0.757999
1689	dph7	1.04031	1.72483	0.302695	0.757999
1690	kdm4aa	1.03994	1.51735	0.302237	0.757999
1691	CABZ01068248.1	1.03978	1.23342	0.302291	0.757999
1692	ndfip1l	1.03916	0.826731	0.302217	0.757999
1693	BX005364.1	1.03805	0.80023	0.302312	0.757999
1694	zgc:110366	1.03761	1.73571	0.303959	0.757999
1695	CABZ01071846.1	1.03747	1.28455	0.303403	0.757999
1696	mccc1	1.03735	1.11373	0.303352	0.757999
1697	BRPF1	1.03732	0.876375	0.303288	0.757999
1698	dnmt3ba	1.03715	0.784601	0.303296	0.757999
1699	uvssa	1.03679	1.05102	0.304151	0.757999
1700	apeh	1.0361	1.3666	0.304348	0.757999
1701	kcnk6	1.03588	1.12984	0.303603	0.757999
1702	arhgap33	1.03575	0.950651	0.303824	0.757999
1703	gyltl1b	1.03521	1.2446	0.304269	0.757999
1704	ccdc28b	1.03377	1.08553	0.305085	0.757999
1705	tex2	1.03323	1.00438	0.305164	0.757999
1706	CABZ01012141.2	1.03322	1.59221	0.3056	0.757999
1707	agk	1.03304	1.17934	0.305521	0.757999
1708	BX640478.1	1.03296	1.16267	0.305519	0.757999
1709	pcdh2ab12	1.03234	1.10132	0.305716	0.757999
1710	osbp	1.03126	1.54915	0.306667	0.757999
1711	GPR89A	1.0308	2.28894	0.307838	0.757999
1712	BX119963.1	1.03036	2.24129	0.307758	0.757999
1713	zgc:113209	1.03022	1.17261	0.306659	0.757999
1714	mettl10	1.0302	1.58944	0.307583	0.757999
1715	BX548173.1	1.02958	2.18358	0.308261	0.757999
1716	vamp1	1.02911	0.752371	0.306297	0.757999
1717	hcfc1a	1.02851	0.620547	0.306983	0.757999
1718	apoeb	1.02715	1.38434	0.308442	0.757999
1719	nudt5	1.02659	1.65394	0.308886	0.757999
1720	zranb1b	1.02639	0.998187	0.30858	0.757999
1721	rybpa	1.02638	0.817508	0.3082	0.757999
1722	ENSDARG00000104457	1.02635	1.64856	0.308979	0.757999
1723	hspa12b	1.02605	0.982396	0.308751	0.757999
1724	zgc:77262	1.02574	0.84425	0.308537	0.757999
1725	coq6	1.02567	1.14682	0.308308	0.757999
1726	CABZ01063297.1	1.02499	2.15284	0.310214	0.757999
1727	CR382294.1	1.0249	1.86414	0.31039	0.757999
1728	klf13	1.0249	1.52462	0.309419	0.757999
1729	zgc:77650	1.02478	0.793545	0.308573	0.757999
1730	znf532	1.02417	0.759985	0.309056	0.757999
1731	tbk1	1.02411	0.940119	0.309131	0.757999
1732	atp5j2	1.02373	0.642916	0.30892	0.757999
1733	BX572103.2	1.02367	3.14508	0.311778	0.757999
1734	5S_rRNA-1318	1.02365	2.19899	0.310825	0.757999
1735	n4bp2	1.02357	1.29345	0.310031	0.757999
1736	trim32	1.02355	1.33065	0.310415	0.757999
1737	galnt11	1.02324	2.08334	0.311429	0.757999
1738	letmd1	1.02264	1.72695	0.310603	0.757999
1739	cdk14	1.02249	0.890258	0.309794	0.757999
1740	tmem38a	1.02174	1.38538	0.310862	0.757999
1741	fam172a	1.02042	0.917286	0.311093	0.757999
1742	gtf2f2a	1.01963	0.918853	0.311297	0.757999
1743	zgc:113208	1.01946	1.13476	0.311229	0.757999
1744	ENSDARG00000089172	1.01915	1.47565	0.31291	0.757999
1745	ddit4	1.01891	0.923043	0.311512	0.757999
1746	anks4b	1.0186	1.34834	0.312522	0.757999
1747	ercc6l	1.01829	2.18932	0.314332	0.757999
1748	ENSDARG00000046054	1.01818	2.72638	0.314401	0.757999
1749	mmp24	1.01798	0.85531	0.312227	0.757999
1750	AL953858.1	1.01679	2.09476	0.314079	0.757999
1751	BX537305.2	1.01646	2.1986	0.314366	0.757999
1752	si:dkey-20i10.7	1.01587	1.14206	0.313337	0.757999
1753	igsf3	1.01578	0.742108	0.313167	0.757999
1754	eif1ad	1.01473	0.905981	0.313632	0.757999
1755	trappc2l	1.01418	0.891736	0.314129	0.757999
1756	selo	1.01406	2.10284	0.315486	0.757999
1757	sergef	1.01343	1.41304	0.315082	0.757999
1758	hikeshi	1.01269	1.23771	0.315185	0.757999
1759	BX908731.1	1.01261	2.18567	0.316266	0.757999
1760	nid1a	1.01256	2.01618	0.315992	0.757999
1761	rbm12b	1.01174	1.05037	0.315227	0.757999
1762	si:dkey-70p6.1	1.01173	0.772091	0.314988	0.757999
1763	bc2	1.01169	0.949659	0.315496	0.757999
1764	zgc:163061	1.01025	2.02152	0.317524	0.757999
1765	si:ch211-106j21.6	1.00929	2.02068	0.317535	0.757999
1766	atp5j	1.00854	0.622951	0.316116	0.757999
1767	aldoaa	1.0084	0.805894	0.316086	0.757999
1768	ap5z1	1.0083	2.14471	0.318036	0.757999
1769	abraa	1.00743	3.0557	0.319397	0.757999
1770	mybl2a	1.00713	2.33171	0.319082	0.757999
1771	nr2f1a	1.00606	0.849709	0.317492	0.757999
1772	mycbpap	1.00578	2.09681	0.319366	0.757999
1773	si:ch73-221f6.3	1.00548	1.20803	0.318738	0.757999
1774	fmoda	1.00538	1.19628	0.318423	0.757999
1775	ldha	1.00498	0.896114	0.317782	0.757999
1776	nfil3-6	1.00482	3.13062	0.320656	0.757999
1777	adob-1	1.00423	2.04557	0.320006	0.757999
1778	tmem147	1.00416	0.97759	0.318646	0.757999
1779	si:cabz01069013.3	1.00353	1.79691	0.320756	0.757999
1780	sel1l	1.00352	1.08916	0.31931	0.757999
1781	fuca1.1	1.00279	1.57369	0.320189	0.757999
1782	pea15	1.00272	1.50942	0.319938	0.757999
1783	ndufa11	1.00263	0.90319	0.319161	0.757999
1784	dph2	1.00196	2.11571	0.32105	0.757999
1785	ppp2ca	1.00188	0.920917	0.319918	0.757999
1786	pyroxd2	1.00183	2.81167	0.321955	0.757999
1787	nrcama	1.00164	0.740172	0.31992	0.757999
1788	aak1a	1.00142	2.0629	0.321246	0.757999
1789	ptpn23b	1.00139	2.04508	0.321797	0.757999
1790	jupb	1.00136	1.38552	0.320607	0.757999
1791	nrip1b	1.00127	0.7627	0.31987	0.757999
1792	rca2.2	1.00055	0.786523	0.32041	0.757999
1793	si:ch1073-15f12.3	1	26.5933	0.323176	0.757999
1794	5S_rRNA-925	1	26.5853	0.323176	0.757999
1795	ddr2l	1	24.0559	0.323176	0.757999
1796	cdhr1a	1	26.6098	0.323176	0.757999
1797	aqp8b	1	25.5856	0.323176	0.757999
1798	plp1a	1	25.599	0.323176	0.757999
1799	si:ch211-153f2.3	1	26.6111	0.323176	0.757999
1800	rcvrn2	1	24.5969	0.323176	0.757999
1801	cdc42ep2	1	26.6047	0.323176	0.757999
1802	CU571382.1	1	26.0664	0.323176	0.757999
1803	muc5.3	1	26.1114	0.323176	0.757999
1804	wisp3	1	24.5258	0.323176	0.757999
1805	CR293509.6	1	24.6099	0.323176	0.757999
1806	pygo1	1	24.0772	0.323176	0.757999
1807	CABZ01072340.1	1	26.6681	0.323176	0.757999
1808	ENSDARG00000038709	1	25.145	0.323176	0.757999
1809	ENSDARG00000062377	1	27.2384	0.323176	0.757999
1810	gfpt1	1	27.1946	0.323176	0.757999
1811	znf977	1	25.6991	0.323176	0.757999
1812	si:ch1073-412h12.3	1	25.6558	0.323176	0.757999
1813	BX294383.2	1	26.0607	0.323176	0.757999
1814	CU657925.1	1	26.067	0.323176	0.757999
1815	trib1	1	25.5811	0.323176	0.757999
1816	barhl1a	1	25.7152	0.323176	0.757999
1817	si:dkey-14o6.1	1	25.6157	0.323176	0.757999
1818	si:ch211-166a6.5	1	25.184	0.323176	0.757999
1819	si:ch73-352p4.5	1	27.2829	0.323176	0.757999
1820	lmx1a	1	24.6745	0.323176	0.757999
1821	BX649434.1	1	26.1252	0.323176	0.757999
1822	ccdc125	1	24.1804	0.323176	0.757999
1823	wisp2	1	23.5278	0.323176	0.757999
1824	or121-1	1	24.5954	0.323176	0.757999
1825	si:dkey-25i10.1	1	25.2139	0.323176	0.757999
1826	col4a5	1	23.1794	0.323176	0.757999
1827	CR559930.1	1	25.0606	0.323176	0.757999
1828	megf10	1	23.1287	0.323176	0.757999
1829	zgc:113054	1	26.189	0.323176	0.757999
1830	lmbr1l	1	24.656	0.323176	0.757999
1831	si:ch211-271g18.1	1	23.7017	0.323176	0.757999
1832	cyp2ad3	1	24.2429	0.323176	0.757999
1833	CU571382.3	1	25.1209	0.323176	0.757999
1834	lhb	1	24.6954	0.323176	0.757999
1835	si:dkey-78l4.5	1	26.666	0.323176	0.757999
1836	si:ch211-246m6.5	1	25.2048	0.323176	0.757999
1837	efhc2	1	25.1203	0.323176	0.757999
1838	orc3	1	26.2194	0.323176	0.757999
1839	BX294661.1	1	26.8296	0.323176	0.757999
1840	ENSDARG00000099425	1	23.5608	0.323176	0.757999
1841	si:dkey-200l5.4	1	26.2475	0.323176	0.757999
1842	asb18	1	24.7507	0.323176	0.757999
1843	si:ch73-190f9.4	1	24.6087	0.323176	0.757999
1844	slc17a6a	1	24.1612	0.323176	0.757999
1845	CABZ01063603.1	1	26.8209	0.323176	0.757999
1846	ntrk1	1	26.752	0.323176	0.757999
1847	si:ch211-195h23.3	1	26.7193	0.323176	0.757999
1848	sprn2	1	27.2763	0.323176	0.757999
1849	rab32a	1	24.065	0.323176	0.757999
1850	znf1148	1	25.5933	0.323176	0.757999
1851	kif25	1	25.7031	0.323176	0.757999
1852	ccdc191	1	26.5953	0.323176	0.757999
1853	5S_rRNA-1217	1	27.1391	0.323176	0.757999
1854	gcgrb	1	24.1531	0.323176	0.757999
1855	grm6b	1	26.7748	0.323176	0.757999
1856	muc2.2	1	22.5573	0.323176	0.757999
1857	dvl2	1	23.574	0.323176	0.757999
1858	zmp:0000001082	1	23.2373	0.323176	0.757999
1859	BX511079.1	1	25.1903	0.323176	0.757999
1860	BX005332.1	1	25.1006	0.323176	0.757999
1861	rbp5	1	24.5964	0.323176	0.757999
1862	CABZ01068243.1	1	26.153	0.323176	0.757999
1863	CR788230.2	1	26.5779	0.323176	0.757999
1864	BX927329.1	1	24.7777	0.323176	0.757999
1865	lnx2b	1	26.2705	0.323176	0.757999
1866	trpc4b	1	26.2816	0.323176	0.757999
1867	haus3	1	24.2274	0.323176	0.757999
1868	pllp	1	26.0767	0.323176	0.757999
1869	s100a1	1	27.1153	0.323176	0.757999
1870	CR589876.2	1	25.697	0.323176	0.757999
1871	si:dkey-31n13.4	1	24.6388	0.323176	0.757999
1872	CR628371.1	1	25.8213	0.323176	0.757999
1873	ovca2	1	24.1947	0.323176	0.757999
1874	CABZ01021530.1	1	25.1571	0.323176	0.757999
1875	chfr	1	25.8743	0.323176	0.757999
1876	AL954142.1	1	24.6433	0.323176	0.757999
1877	znf1063	1	24.2819	0.323176	0.757999
1878	CR388132.1	1	26.2599	0.323176	0.757999
1879	5S_rRNA-338	1	27.1383	0.323176	0.757999
1880	znf988	1	25.812	0.323176	0.757999
1881	rdh10a	1	24.2449	0.323176	0.757999
1882	si:ch211-209n20.59	1	24.7366	0.323176	0.757999
1883	fam212ab	1	26.7753	0.323176	0.757999
1884	si:dkey-78p8.1	1	23.3598	0.323176	0.757999
1885	ccl35.2	1	25.078	0.323176	0.757999
1886	lrrc39	1	26.8702	0.323176	0.757999
1887	waif2	1	25.1418	0.323176	0.757999
1888	CABZ01009512.1	1	24.1636	0.323176	0.757999
1889	spon2b	1	26.2599	0.323176	0.757999
1890	CABZ01024856.1	1	25.633	0.323176	0.757999
1891	BX511077.1	1	26.8306	0.323176	0.757999
1892	BX664742.2	1	26.3696	0.323176	0.757999
1893	zgc:174354-2	1	24.832	0.323176	0.757999
1894	ubash3bb	1	26.9005	0.323176	0.757999
1895	ufsp1	1	27.1659	0.323176	0.757999
1896	5S_rRNA-493	1	26.8936	0.323176	0.757999
1897	bcl6a	1	27.1949	0.323176	0.757999
1898	CABZ01052576.1	1	26.8128	0.323176	0.757999
1899	kcnq2a	1	26.8282	0.323176	0.757999
1900	si:ch211-150i13.1	1	25.3904	0.323176	0.757999
1901	SLC25A29	1	25.743	0.323176	0.757999
1902	prox2	1	26.3733	0.323176	0.757999
1903	cdc45	1	24.3486	0.323176	0.757999
1904	CABZ01072815.1	1	24.2114	0.323176	0.757999
1905	si:dkeyp-72e1.6	1	25.8741	0.323176	0.757999
1906	myo6b	1	26.7485	0.323176	0.757999
1907	itgbl1	1	24.1386	0.323176	0.757999
1908	mapk12b	1	25.8663	0.323176	0.757999
1909	si:dkey-191j3.2-1	1	24.902	0.323176	0.757999
1910	SNORD49	1	26.8576	0.323176	0.757999
1911	slc47a1	1	23.3509	0.323176	0.757999
1912	si:ch73-380l3.4	1	24.4069	0.323176	0.757999
1913	si:dkey-243k1.3	1	26.4215	0.323176	0.757999
1914	insl5a	1	25.7658	0.323176	0.757999
1915	zgc:194242	1	24.4208	0.323176	0.757999
1916	coch	1	26.4326	0.323176	0.757999
1917	si:dkeyp-79b7.3	1	25.6029	0.323176	0.757999
1918	CR848667.1	1	27.1927	0.323176	0.757999
1919	CR936442.2	1	24.276	0.323176	0.757999
1920	CR926463.1	1	26.7401	0.323176	0.757999
1921	mhc1uba	1	24.0591	0.323176	0.757999
1922	pold2	1	27.2368	0.323176	0.757999
1923	si:ch211-266c8.1	1	24.3198	0.323176	0.757999
1924	BX571853.1	1	26.2112	0.323176	0.757999
1925	or106-2	1	26.6493	0.323176	0.757999
1926	5S_rRNA-1521	1	26.2976	0.323176	0.757999
1927	AL928952.1	1	26.842	0.323176	0.757999
1928	cryba2b	1	24.6104	0.323176	0.757999
1929	traf6	1	23.4157	0.323176	0.757999
1930	CABZ01090190.1	1	26.3974	0.323176	0.757999
1931	dnah6	1	25.5437	0.323176	0.757999
1932	nr2c2ap	1	26.4882	0.323176	0.757999
1933	5S_rRNA-634	1	26.3156	0.323176	0.757999
1934	fn1b	1	25.7876	0.323176	0.757999
1935	cdk1	1	24.6421	0.323176	0.757999
1936	blk	1	24.4112	0.323176	0.757999
1937	si:ch73-24k9.2	1	26.3686	0.323176	0.757999
1938	CABZ01040931.1	1	25.4416	0.323176	0.757999
1939	BX649529.1	1	26.6049	0.323176	0.757999
1940	si:ch211-160b11.4	1	24.2123	0.323176	0.757999
1941	itk	1	24.6527	0.323176	0.757999
1942	sult6b1	1	24.404	0.323176	0.757999
1943	ankha	1	25.4198	0.323176	0.757999
1944	ccl38.6	1	24.6046	0.323176	0.757999
1945	gpc5b	1	26.156	0.323176	0.757999
1946	ENSDARG00000105179	1	24.9068	0.323176	0.757999
1947	zgc:112056	1	24.5512	0.323176	0.757999
1948	BX539321.1	1	25.2359	0.323176	0.757999
1949	HIST2H2AB (1 of many)-15	1	25.9432	0.323176	0.757999
1950	si:ch211-28p3.4	1	27.0479	0.323176	0.757999
1951	si:ch1073-22e3.4	1	25.287	0.323176	0.757999
1952	mhc1zba	1	23.7684	0.323176	0.757999
1953	itgae.2	1	23.515	0.323176	0.757999
1954	BX004816.7	1	26.8702	0.323176	0.757999
1955	5S_rRNA-577	1	26.9676	0.323176	0.757999
1956	klf4	1	24.2009	0.323176	0.757999
1957	batf	1	26.5174	0.323176	0.757999
1958	ENSDARG00000086604	1	26.0731	0.323176	0.757999
1959	col5a3b	1	26.1564	0.323176	0.757999
1960	f9b	1	26.5283	0.323176	0.757999
1961	rbm11	1	27.2782	0.323176	0.757999
1962	CR847906.1	1	25.4075	0.323176	0.757999
1963	CR392363.2	1	25.6668	0.323176	0.757999
1964	CABZ01068685.1	1	25.2261	0.323176	0.757999
1965	zgc:113691	1	26.8345	0.323176	0.757999
1966	ftr52p	1	25.044	0.323176	0.757999
1967	si:dkey-16l2.17	1	23.8915	0.323176	0.757999
1968	BX255915.2	1	24.988	0.323176	0.757999
1969	BX005462.2	1	25.7277	0.323176	0.757999
1970	si:dkey-109a10.2	1	24.5809	0.323176	0.757999
1971	ms4a17a.9	1	24.9272	0.323176	0.757999
1972	atoh8	1	24.7561	0.323176	0.757999
1973	5S_rRNA-422	1	27.22	0.323176	0.757999
1974	CU655836.1	1	24.9869	0.323176	0.757999
1975	BX510336.1	1	26.5324	0.323176	0.757999
1976	slc12a10.3	1	26.0929	0.323176	0.757999
1977	CR385078.5	1	23.9208	0.323176	0.757999
1978	vegfba	1	22.957	0.323176	0.757999
1979	gnb3a	1	24.5071	0.323176	0.757999
1980	rtn4rl1b	1	26.9095	0.323176	0.757999
1981	lpar4	1	24.5492	0.323176	0.757999
1982	abcb4	1	24.9338	0.323176	0.757999
1983	si:dkey-246g23.2	1	26.7445	0.323176	0.757999
1984	CABZ01017734.1	1	25.7149	0.323176	0.757999
1985	5S_rRNA-357	1	26.772	0.323176	0.757999
1986	hrasls	1	25.2545	0.323176	0.757999
1987	sox5	1	25.6664	0.323176	0.757999
1988	si:ch1073-190k2.1	1	26.9816	0.323176	0.757999
1989	nin	1	25.2467	0.323176	0.757999
1990	klhl43	1	23.9879	0.323176	0.757999
1991	dre-mir-204-1	1	26.6184	0.323176	0.757999
1992	CR846082.2	1	27.2228	0.323176	0.757999
1993	myo1hb	1	26.7673	0.323176	0.757999
1994	si:dkey-53k12.1	1	26.1008	0.323176	0.757999
1995	CU570881.1	1	26.227	0.323176	0.757999
1996	5S_rRNA-129	1	26.224	0.323176	0.757999
1997	chrna10a	1	26.4076	0.323176	0.757999
1998	CU182107.5	1	24.4147	0.323176	0.757999
[truncated: 22,569 more rows]

## Sheet: ZF4
	names	scores	logfoldchanges	pvals	pvals_adj
0	si:dkey-234i14.2	9.89336	9.29362	1.82384e-12	4.4808e-09
1	wt1a	9.75435	9.526	5.05757e-12	1.12959e-08
2	tshz2	8.30791	4.99303	7.64637e-13	2.3482e-09
3	sox11a	7.7192	5.71991	3.06431e-10	5.01892e-07
4	foxp4	7.30373	9.24839	1.08991e-08	1.21713e-05
5	marcksl1a	6.20527	3.49086	1.77256e-08	1.8934e-05
6	ppdpfb	5.99195	1.29672	3.5768e-08	3.515e-05
7	zbtb46	5.8987	6.37092	6.48155e-07	0.000284355
8	si:ch211-260e23.9	5.85904	4.51733	1.83261e-07	0.000104706
9	hoxb8a	5.7175	4.17745	1.47633e-07	9.30011e-05
10	FTL (1 of many)	5.67913	3.17426	1.29186e-07	8.3522e-05
11	nova2	5.59412	1.4301	1.65198e-07	0.000101465
12	cbfa2t3	5.4974	3.47535	5.16893e-07	0.000235167
13	hoxb3a	5.46059	3.10126	4.41798e-07	0.000212825
14	lmo1	5.45682	4.89112	1.13759e-06	0.000444811
15	dscaml1	5.33656	3.72069	1.77969e-06	0.000614948
16	urahb	5.27922	6.82899	5.5073e-06	0.00143914
17	stmn1b	5.16903	2.78994	9.91722e-07	0.000408487
18	galnt14	5.09259	4.71677	6.79198e-06	0.00163458
19	epha6	5.08055	4.49604	5.58832e-06	0.00143914
20	baz2ba	4.99328	1.86522	2.35558e-06	0.000744671
21	sema5ba	4.84921	5.01225	1.78271e-05	0.00331799
22	mast2	4.81551	3.01118	9.23011e-06	0.00204293
23	pik3r3b	4.77419	2.35077	5.62347e-06	0.00143914
24	tmeff2a	4.70342	5.46155	2.82625e-05	0.0046967
25	ddit3	4.55987	4.52544	3.57732e-05	0.00545876
26	robo1	4.51928	2.24197	2.14315e-05	0.00387154
27	CR456642.1	4.46099	3.15514	3.44889e-05	0.00537353
28	calcoco1a	4.40314	3.26796	4.79215e-05	0.00672763
29	vgf	4.40016	3.6119	5.27656e-05	0.00720191
30	esrrga	4.35876	3.39166	4.27759e-05	0.00621846
31	sema3aa	4.24686	3.53421	8.17443e-05	0.00999152
32	nanos1	4.2337	3.66728	7.13535e-05	0.0089898
33	kif7	4.23085	8.75723	0.000146823	0.0147231
34	si:dkey-12h9.6	4.22758	3.87007	9.61384e-05	0.0110454
35	spon1a	4.17251	3.72797	0.000128299	0.0133833
36	dachd	4.15719	2.59503	8.37087e-05	0.010181
37	rnd3a	4.14833	3.31873	0.000110722	0.0121431
38	si:ch211-137a8.4	4.12504	2.97293	9.62112e-05	0.0110454
39	mtus2a	4.12449	2.51838	9.61745e-05	0.0110454
40	tshz3b	4.08162	3.10665	0.000132986	0.0137277
41	cplx2	4.07169	2.53228	0.00012856	0.0133833
42	CU467822.1	4.03143	3.86866	0.000199519	0.0182222
43	zc4h2	4.01528	2.07805	0.000111963	0.0121431
44	ANO2 (1 of many)	4.01354	3.90208	0.000223026	0.0201445
45	cirbpb	4.00998	0.81679	0.00011195	0.0121431
46	slc1a2b	3.94468	2.54261	0.000170521	0.016301
47	sox4a-1	3.93353	3.99194	0.00026154	0.0227855
48	KHDRBS3	3.93178	3.92549	0.00026138	0.0227855
49	dachc	3.83141	4.20367	0.000399427	0.0314104
50	nab1a	3.76632	4.38914	0.000512117	0.0371141
51	ryr3	3.73823	3.63317	0.00054619	0.0380873
52	sesn1	3.71908	2.85515	0.000424299	0.0326777
53	CABZ01102525.1	3.70971	3.11099	0.000482749	0.0356162
54	gpm6ab	3.64769	2.35953	0.000455753	0.034137
55	fam133b	3.64749	2.32138	0.000519949	0.0372834
56	plxna4	3.64139	2.86131	0.000550349	0.0380873
57	si:ch211-222l21.1	3.61858	2.51227	0.000526554	0.0373884
58	ENSDARG00000056490	3.60812	1.5048	0.000548384	0.0380873
59	rev1	3.58284	3.14273	0.00079167	0.0482624
60	efnb3a	3.54437	5.78925	0.00105024	0.0577234
61	CABZ01069145.1	3.52742	2.248	0.000765945	0.0474128
62	celf3a	3.51371	2.56271	0.000785584	0.0482506
63	hoxb9a	3.50513	2.39839	0.000791008	0.0482624
64	si:dkeyp-72g9.4	3.50227	2.7122	0.000838618	0.0502516
65	abca1a	3.49723	2.40348	0.000868317	0.0514044
66	gpc1a	3.49093	2.88703	0.000910559	0.0526119
67	CR848047.1	3.47938	4.52833	0.00120722	0.0635094
68	rnf44	3.46094	1.61175	0.000883675	0.0517768
69	ldb1a	3.4571	2.25559	0.00094219	0.0535645
70	zgc:109934	3.45334	1.94365	0.00101824	0.0564698
71	nrxn2b	3.43116	2.19052	0.00106276	0.0582812
72	tcf3b	3.42052	2.34994	0.00115212	0.0618282
73	tmem110l	3.41855	4.44506	0.00145006	0.0721153
74	nfil3-5	3.34939	2.72822	0.00146706	0.0723125
75	ankrd12	3.34111	1.98866	0.00127103	0.0657405
76	hbp1	3.27407	3.09986	0.00195275	0.0878514
77	hipk2	3.27048	2.92152	0.00197305	0.0881346
78	ppp1r12b	3.26134	30.9422	0.00238566	0.0983405
79	lbx1a	3.2495	2.50678	0.00174886	0.0816843
80	irx4a	3.24637	6.78087	0.00247426	0.101144
81	id2a	3.22736	2.96495	0.00199385	0.0885802
82	cdk15	3.19532	2.83456	0.00244155	0.100476
83	gpm6aa	3.18985	0.823868	0.00183011	0.0845152
84	smarcb1b	3.16262	2.80966	0.00256072	0.103134
85	dpf2l	3.15135	2.72026	0.0025599	0.103134
86	si:ch211-194k22.8	3.14534	2.9056	0.0026613	0.106035
87	cdkn1bb	3.14102	2.31503	0.00248067	0.101238
88	hoxc3a	3.13785	1.63282	0.00230182	0.0963779
89	CR381571.1	3.11521	2.84655	0.00304105	0.115833
90	BX294387.1	3.11346	30.6242	0.00355887	0.129003
91	fscn1a	3.11244	1.87927	0.00244773	0.100561
92	ENSDARG00000100513	3.10121	2.68548	0.00314753	0.11842
93	cacna1da	3.08966	1.90029	0.00294606	0.113982
94	si:dkey-40m6.8	3.08096	1.77046	0.00289275	0.112451
95	znf704	3.07729	2.38331	0.00298626	0.115175
96	mex3b	3.05309	2.41407	0.00343181	0.126028
97	tub	3.03299	2.27302	0.00366628	0.131686
98	slc30a2	3.03248	2.43996	0.00351517	0.128011
99	pcdh9	3.00111	2.44511	0.00393617	0.138544
100	DISP3	2.97323	3.31838	0.00484454	0.155184
101	tmem198a	2.96375	2.32562	0.00448024	0.150575
102	btf3	2.95381	1.73973	0.00418708	0.144681
103	myt1a	2.95233	1.86548	0.004405	0.149478
104	grnb	2.9499	2.2201	0.00461863	0.152098
105	klhl24b	2.93986	7.8788	0.00562809	0.169657
106	elavl3	2.92727	0.708649	0.00412057	0.143352
107	dpp7	2.91362	2.68335	0.00539674	0.166029
108	sema5bb	2.90993	4.83403	0.00593539	0.175871
109	camta1a	2.90978	1.80278	0.00483018	0.155184
110	chd4a	2.8877	1.86834	0.00529524	0.165093
111	pcdh11-1	2.88596	2.39194	0.00545118	0.166329
112	mab21l1	2.88048	2.39271	0.00541098	0.166029
113	myt1b	2.87258	1.13903	0.00511212	0.16164
114	epb41a	2.87221	1.50443	0.00546352	0.166329
115	lhx5	2.84554	1.69257	0.00552876	0.167692
116	bcas3	2.84066	2.10312	0.00615076	0.179067
117	raph1b	2.82665	2.28074	0.00664717	0.186192
118	zgc:110796	2.82585	4.49284	0.0073892	0.199273
119	cxxc5a	2.82515	1.80513	0.00622946	0.180424
120	atp8a1-1	2.80637	2.83896	0.00717447	0.19563
121	ing4	2.79931	2.31036	0.006526	0.184792
122	znf592	2.79326	3.32	0.00766137	0.203187
123	glulb	2.78793	2.77187	0.00731457	0.197912
124	ntf3	2.78455	4.84093	0.00816754	0.212339
125	nrxn2a	2.76996	1.31067	0.00692721	0.191008
126	raph1a	2.75963	1.79436	0.00763158	0.203134
127	usp54a	2.74788	3.55643	0.00885272	0.222581
128	kif13ba	2.74354	2.27502	0.00836997	0.215775
129	pkig	2.73767	3.23116	0.00889843	0.222747
130	ENSDARG00000079632	2.73138	2.35575	0.00841387	0.216452
131	MEX3A	2.7264	2.68997	0.00893029	0.223194
132	hunk	2.71668	2.39157	0.00848156	0.21751
133	pax8	2.70951	1.71781	0.00822777	0.213679
134	kifap3a	2.70688	2.14222	0.00898218	0.223581
135	irx2a	2.70095	2.36419	0.00886049	0.222581
136	spry2	2.69698	3.58361	0.00994813	0.238805
137	CABZ01015815.2	2.67827	3.42409	0.0104359	0.244647
138	unc5a	2.67293	2.55368	0.0102207	0.241213
139	CABZ01080015.1	2.67111	2.92345	0.0105681	0.24587
140	rasgef1ba	2.66008	2.90948	0.0106393	0.246823
141	iffo1b	2.65674	2.38247	0.0103614	0.243365
142	si:ch73-127m5.1	2.65565	1.86277	0.0100434	0.239328
143	ctbp2a	2.63757	1.75263	0.0105551	0.245799
144	atxn7l2a	2.63697	2.76147	0.0114778	0.26027
145	si:ch73-233f7.1	2.63387	2.04641	0.0110115	0.252361
146	rassf2a	2.63243	2.99427	0.0115061	0.260297
147	dcaf7	2.63057	1.9232	0.0103975	0.243978
148	irx1a	2.62999	2.28472	0.0104763	0.245126
149	trak2	2.59611	2.94541	0.0128519	0.276728
150	ewsr1b	2.59318	2.3021	0.012293	0.271352
151	CABZ01088345.1	2.5923	27.7413	0.0135706	0.28803
152	zgc:55733	2.58459	2.50313	0.0123291	0.271665
153	ppp1r14ab	2.58402	3.14603	0.0133052	0.28474
154	meis2b	2.58063	2.23052	0.0123293	0.271665
155	si:dkey-42i9.4	2.57785	2.24691	0.0121464	0.269495
156	rps6kl1	2.57736	3.8425	0.0136108	0.288298
157	rnf165a	2.57725	1.88786	0.0126304	0.275091
158	CDH18 (1 of many)	2.57585	6.79566	0.014118	0.29279
159	zgc:165603	2.57175	2.07738	0.012607	0.275091
160	phc2a	2.56756	2.93408	0.0135265	0.287722
161	vwc2l	2.55647	2.29344	0.0133245	0.284906
162	FQ311890.1	2.54816	2.18106	0.013373	0.285445
163	rab15	2.54732	2.39919	0.0137506	0.288985
164	unc5b	2.54694	4.18069	0.0147918	0.298417
165	cacna2d2a	2.54367	1.85174	0.0138194	0.289936
166	syn2b	2.54355	1.87298	0.0139808	0.29158
167	CR387991.1	2.5412	2.44813	0.0141389	0.29279
168	si:dkey-51a16.9	2.53708	2.5212	0.0141508	0.29279
169	ier5	2.53674	2.25037	0.0133666	0.285445
170	kcnma1a	2.53424	1.42875	0.013613	0.288298
171	cacna1aa	2.5269	1.2366	0.0135761	0.28803
172	serinc5	2.52442	1.94904	0.0140137	0.292017
173	tp53inp1	2.51979	2.03817	0.0141918	0.292995
174	ube2d1a	2.51977	2.36135	0.014571	0.297572
175	marcksl1b	2.5145	0.798497	0.0132873	0.28474
176	nphs2	2.51002	30.0167	0.0165751	0.320896
177	si:ch211-266k22.6	2.50466	3.31209	0.0161058	0.314038
178	fam222a	2.50039	3.38845	0.0163165	0.317139
179	nr2f2	2.49763	2.06601	0.0153185	0.305475
180	acsl1a	2.49598	3.21168	0.0162521	0.316138
181	ENSDARG00000010873	2.49282	1.89699	0.0152854	0.305309
182	birc6-as2	2.48719	2.45934	0.0161286	0.314233
183	znf983	2.48026	4.28975	0.0177002	0.33348
184	mcm7	2.46544	2.30284	0.0170042	0.32561
185	si:dkeyp-68b7.7	2.46009	4.74738	0.0185963	0.343446
186	patz1	2.45825	1.86338	0.0169322	0.32561
187	cactin	2.45139	3.54195	0.018508	0.342947
188	si:dkey-166k12.1	2.45008	2.84233	0.0182601	0.340633
189	celf4	2.44884	1.87725	0.0169704	0.32561
190	nrp2a	2.44506	3.22686	0.0188907	0.346348
191	smad4a	2.44389	2.8789	0.0185097	0.342947
192	fzd1	2.44229	4.6792	0.0193569	0.351226
193	FTL (1 of many)-1	2.42468	1.58955	0.0187581	0.344688
194	ANKRD34A	2.42452	29.0292	0.020331	0.361007
195	lingo1a	2.42332	2.47628	0.0189693	0.347473
196	prkx	2.41874	1.82719	0.0183382	0.341571
197	sept3	2.41677	2.16883	0.018689	0.343934
198	pdcd4b	2.41674	2.46041	0.0192782	0.350877
199	zeb2b	2.41658	4.32417	0.0204543	0.361007
200	fam163b	2.41403	2.32812	0.0192883	0.350877
201	kirrel3a	2.40916	2.71929	0.0200901	0.358243
202	pknox2	2.40581	2.40255	0.0198018	0.355659
203	irx1b	2.40474	4.69411	0.0210121	0.366116
204	eftud2	2.39997	2.5817	0.0204196	0.361007
205	ubald2	2.39616	2.048	0.0199267	0.357343
206	emsy	2.39391	2.02095	0.0204534	0.361007
207	spina	2.38433	2.52313	0.0212825	0.367817
208	cacng3b	2.38394	1.9805	0.0203577	0.361007
209	CR383676.1	2.37907	0.414926	0.0200356	0.357989
210	atp2a3	2.37619	2.58839	0.0218995	0.373275
211	hoxc5a	2.37156	2.13065	0.021312	0.367817
212	prox1a	2.37062	2.31034	0.0215974	0.370595
213	gfra3	2.36427	2.00066	0.0211682	0.367793
214	bnip3lb	2.35745	2.18342	0.022031	0.373796
215	nol4lb	2.34835	1.85288	0.0217285	0.372263
216	nudt18	2.3482	2.57674	0.0233196	0.385803
217	rpl27	2.34775	1.48635	0.0219547	0.373275
218	rpl36	2.34451	0.965826	0.0216417	0.371035
219	spry4	2.34204	2.79716	0.023379	0.386524
220	khdrbs2	2.33867	2.10925	0.0226427	0.380309
221	myt1la	2.33561	1.53882	0.022647	0.380309
222	sybu	2.33126	2.8532	0.0242754	0.394444
223	greb1	2.32751	2.9967	0.0248037	0.39933
224	pbrm1l	2.3269	1.94319	0.0237052	0.389499
225	BX005368.2	2.32523	2.99353	0.0246914	0.398043
226	chmp7	2.32467	2.68917	0.0243892	0.394986
227	si:dkey-31f5.11	2.3217	2.21659	0.0243232	0.394697
228	uncx4.1	2.31444	2.85603	0.0251712	0.400986
229	znf395a	2.31117	2.05322	0.0244311	0.395209
230	tiam2b	2.31088	3.57312	0.0260562	0.407219
231	si:ch211-246i5.5	2.30814	2.70775	0.0257877	0.405114
232	fam60al	2.30005	2.27644	0.0258761	0.406076
233	BX005254.1	2.29893	1.69679	0.0253376	0.40161
234	meis1a	2.29879	2.05512	0.0256222	0.404137
235	flii	2.28842	3.38946	0.0276016	0.418591
236	cxxc4	2.28624	1.74729	0.025383	0.402069
237	si:dkey-175g6.2	2.28582	2.29694	0.0265299	0.408676
238	sipa1l2	2.28227	4.51042	0.028221	0.424317
239	zbtb16a	2.28131	4.16808	0.0282056	0.424317
240	lmf2a	2.27279	29.6152	0.0289394	0.429928
241	rnf2	2.27267	2.16109	0.0265653	0.408676
242	nol4la	2.27253	2.76843	0.0277156	0.419284
243	gpr85	2.27194	1.70152	0.0262668	0.407493
244	nt5dc2	2.2565	2.21353	0.0281867	0.424317
245	plpp5	2.25419	2.34403	0.0286589	0.428801
246	kdm6bb	2.25224	1.53821	0.0273316	0.416037
247	znf414	2.25088	1.92578	0.0278696	0.420578
248	si:dkey-48g21.7	2.2464	2.30287	0.0292063	0.430941
249	tenm3	2.24551	1.55686	0.0284034	0.426276
250	hoxb4a	2.23966	2.32246	0.0294037	0.432051
251	hipk1a	2.23349	2.33909	0.0301385	0.438391
252	ppp1r15a	2.23316	1.98887	0.0287912	0.429919
253	cbx1a	2.22919	1.80573	0.0293279	0.431424
254	comta	2.22664	3.64994	0.0314247	0.450232
255	ebf3a	2.22621	1.96951	0.0296657	0.434342
256	ccar2	2.22279	2.44931	0.0310459	0.446567
257	thada	2.22068	4.45904	0.0324925	0.457825
258	pdik1l	2.21447	1.81296	0.0313537	0.449678
259	irf2bpl	2.21194	1.70375	0.0305256	0.441928
260	ttyh3b	2.20993	1.25347	0.0302254	0.438943
261	si:dkeyp-113d7.1	2.20773	1.66773	0.0306886	0.443243
262	BX005254.4	2.20724	1.4926	0.0309972	0.446128
263	socs6a	2.2056	3.01481	0.0326686	0.45863
264	pcdh7b	2.20404	1.55495	0.0306684	0.443243
265	nfil3	2.20041	2.08056	0.0318581	0.453202
266	fmnl2b	2.19374	1.46804	0.0317408	0.452107
267	sall2	2.18257	2.4422	0.03382	0.467843
268	BX927275.2	2.17956	28.9463	0.0357296	0.479296
269	atp8a1	2.17871	2.25249	0.0339411	0.468512
270	hoxc9a	2.17593	1.54898	0.0326235	0.458561
271	tulp4a	2.17244	2.19611	0.0349282	0.474884
272	adgrb3	2.16222	1.47349	0.0345154	0.472409
273	efna3b	2.15922	2.03217	0.0352721	0.477414
274	pknox1.1	2.15686	1.78807	0.0353574	0.47781
275	zgc:193812	2.15602	2.73052	0.0365645	0.484529
276	cntn4	2.15027	1.6101	0.035667	0.479296
277	znf219	2.1502	1.86824	0.0361608	0.482889
278	psd2	2.14883	2.1128	0.0364827	0.483946
279	smc3	2.14751	1.74995	0.0360743	0.482195
280	ulk2	2.14595	1.89549	0.0364211	0.483933
281	n6amt1	2.13694	3.01253	0.0382343	0.497568
282	CT476811.1	2.13305	2.22533	0.0380533	0.497019
283	ttyh1	2.13279	2.04061	0.0375906	0.492284
284	lsm3	2.12844	1.6535	0.0375052	0.491569
285	CT990561.1	2.12667	2.00733	0.0381726	0.497568
286	exd2	2.122	2.32917	0.0388569	0.502175
287	agfg1a	2.12132	3.49652	0.039914	0.509407
288	mycn	2.12017	2.16327	0.0387578	0.501284
289	vcam1b	2.11597	1.96432	0.0391612	0.504191
290	sema6dl	2.11371	2.58136	0.0401473	0.511056
291	zmiz1a	2.11272	1.28044	0.0387675	0.501284
292	tcf12	2.10712	1.65656	0.0394708	0.506116
293	lrrc4bb	2.10421	1.46107	0.0392298	0.504342
294	zgc:113102	2.09821	2.16681	0.0408917	0.516552
295	CABZ01092285.1	2.09741	4.111	0.0424001	0.527168
296	si:dkey-253d23.4	2.09458	2.20558	0.0415928	0.521087
297	bloc1s1	2.09215	2.02357	0.0411531	0.518291
298	gabbr2	2.08736	1.60012	0.0407606	0.515657
299	rbl1	2.08541	2.82055	0.042817	0.530044
300	h3f3a	2.08439	0.769564	0.0401182	0.510951
301	ccr8.1	2.0843	26.7355	0.0440926	0.538939
302	pcdh18b	2.08089	2.74738	0.0431028	0.532136
303	tgif1	2.07988	1.61964	0.0416622	0.521446
304	alms1	2.07826	3.23954	0.0439737	0.538021
305	rimkla	2.0779	1.46495	0.0409711	0.516724
306	si:ch73-1a9.3	2.07721	0.484587	0.0408208	0.516153
307	CDH22	2.07637	26.5638	0.0448613	0.539686
308	otud5a	2.07237	1.76415	0.0429097	0.530445
309	ogfrl1	2.07155	2.63141	0.0443951	0.539686
310	CABZ01113771.1	2.07124	2.66308	0.0442366	0.539682
311	cdkn1ca	2.07123	1.8324	0.0423859	0.527168
312	lmo4b	2.07105	2.56272	0.0437922	0.536334
313	hoxa9a	2.06589	1.59988	0.04239	0.527168
314	si:dkey-262g12.12	2.06576	7.01864	0.0459014	0.539686
315	CU928058.1	2.06441	29.4929	0.0460421	0.539934
316	PCDH8	2.06386	1.65355	0.0434163	0.533747
317	pcf11	2.06069	1.46208	0.0434506	0.533747
318	SPAG9 (1 of many)	2.0596	2.10749	0.0447718	0.539686
319	si:ch211-285f17.1	2.05064	3.59278	0.0469241	0.543788
320	si:dkeyp-44a8.2	2.04898	1.59319	0.0446982	0.539686
321	syn3	2.04835	1.56562	0.0451354	0.539686
322	si:dkey-3k24.5	2.04701	2.31111	0.0464018	0.541608
323	dip2cb	2.04681	1.9242	0.0460287	0.539934
324	foxo3b	2.04558	1.57933	0.0446757	0.539686
325	ahi1	2.0436	1.95112	0.046116	0.540543
326	pcnxl4	2.03915	2.01858	0.0465641	0.542688
327	unkl	2.03823	1.30421	0.0455144	0.539686
328	CABZ01076737.1	2.03676	29.1163	0.0488768	0.555499
329	fbxl6	2.03669	1.5775	0.0459868	0.539853
330	rpl35	2.03384	1.07733	0.0457175	0.539686
331	btg3	2.03323	29.2315	0.0492494	0.555554
332	CU467822.2	2.03322	29.2697	0.049251	0.555554
333	neurod1	2.03215	2.801	0.0484176	0.553009
334	si:ch211-168f7.5	2.02986	2.08248	0.0476694	0.549547
335	ctdsp2	2.02898	1.61543	0.0463679	0.541608
336	ank3b	2.02581	1.15738	0.0468136	0.543276
337	cx43.4	2.02521	2.81415	0.0490539	0.555554
338	commd8	2.02454	5.77832	0.050139	0.556394
339	pou3f3b	2.02236	1.45829	0.0478454	0.550054
340	smc1a	2.02044	1.70877	0.0477789	0.549547
341	brf1b	2.01975	2.98094	0.0496982	0.55633
342	drgx	2.01496	4.07359	0.0508183	0.558565
343	ENSDARG00000103139	2.01368	3.35125	0.0505581	0.558223
344	klhdc4	2.01329	4.09128	0.051023	0.559201
345	tbx3a	2.013	0.852239	0.0483195	0.552403
346	ccdc77	2.0107	29.0806	0.0516874	0.56245
347	si:dkeyp-84f3.5	2.00948	1.93129	0.0495603	0.55633
348	bach2b	2.00665	1.34725	0.0488843	0.555499
349	rb1cc1	2.00627	1.46902	0.0495797	0.55633
350	clic4	2.00422	1.44377	0.0490579	0.555554
351	zgc:173575	2.00415	1.58319	0.0504424	0.557978
352	ube3b	2.00373	1.96454	0.0504929	0.558034
353	samd11	1.99985	1.8365	0.0507228	0.558223
354	rps15	1.99976	1.32465	0.0493402	0.55605
355	ypel1	1.99525	2.98584	0.0522993	0.564357
356	akap8l	1.99174	1.47999	0.0504256	0.557978
357	hoxc10a	1.99136	1.43215	0.0501137	0.556394
358	ccdc9	1.98921	2.3385	0.0527584	0.56626
359	ccsapa	1.98882	2.50242	0.0525446	0.56466
360	dpysl5b	1.98082	1.59845	0.0519507	0.563518
361	lfng	1.97976	2.48115	0.0533443	0.568574
362	msra	1.9787	2.63759	0.054137	0.573411
363	fam102bb	1.97628	1.81837	0.0529528	0.566923
364	bbc3	1.97576	2.38997	0.0541003	0.573411
365	clcn4	1.97553	1.67615	0.0525634	0.56466
366	CU634008.1	1.97276	2.49777	0.0543156	0.574477
367	apaf1	1.97226	3.81187	0.0558149	0.582171
368	pnrc2	1.96718	1.08555	0.0524763	0.564357
369	rab30	1.96664	1.8554	0.0544918	0.575314
370	rgs5b	1.96243	4.77744	0.0570992	0.588182
371	chn1	1.96208	1.31607	0.0530029	0.566923
372	kansl1b	1.95964	1.39082	0.054478	0.575314
373	fam168a	1.95549	0.947541	0.0538055	0.571753
374	rnf130	1.9544	1.71655	0.0554708	0.580659
375	si:dkey-23c22.9	1.95309	1.89402	0.0561654	0.583517
376	BX569787.1	1.95295	1.79139	0.0564539	0.584722
377	hoxd10a	1.95294	1.6679	0.0549006	0.577396
378	magoh	1.94901	2.09365	0.0567553	0.586114
379	fbxo43	1.94748	2.25303	0.0581604	0.592406
380	ush1c	1.94636	2.03532	0.0571697	0.588474
381	cux1a	1.94389	1.27846	0.0564381	0.584722
382	efnb1	1.94069	2.65278	0.0584049	0.593666
383	CABZ01114051.1	1.94005	1.43996	0.0567093	0.586114
384	ehmt1b	1.9391	1.36447	0.0568996	0.586984
385	ddb2	1.93744	2.53763	0.058749	0.595147
386	BX927184.1	1.93612	1.76303	0.0577613	0.590791
387	tesk2	1.93581	2.14776	0.058824	0.595147
388	cbx6b	1.93318	1.5087	0.0580291	0.592051
389	hsp70l	1.93298	0.949479	0.0567142	0.586114
390	tshz1	1.92808	1.44391	0.0583155	0.593003
391	gse1	1.92654	1.23512	0.0582908	0.592997
392	slain1a	1.92275	1.86345	0.0595515	0.599375
393	lmod3	1.92161	29.2559	0.0623834	0.614283
394	si:dkey-27b3.2	1.91664	1.90698	0.0605065	0.605116
395	ikzf5	1.91543	1.74189	0.0600955	0.602623
396	pcmtd1	1.91377	1.52442	0.0598523	0.600725
397	srsf3a	1.90354	0.917792	0.060986	0.607036
398	srsf10a	1.90241	2.13989	0.0635312	0.621351
399	zswim5	1.90166	1.11399	0.0611556	0.607817
400	gpr153	1.89754	2.1733	0.0642671	0.625236
401	si:dkey-7i4.15	1.89261	4.09675	0.0661049	0.633627
402	ttyh2	1.89251	2.24132	0.0642692	0.625236
403	midn	1.89148	1.28837	0.0626923	0.61609
404	pcdh2g7	1.88919	2.53003	0.0659333	0.633056
405	pecam1	1.88799	25.6099	0.0668881	0.634618
406	slc38a4	1.88621	2.09008	0.0653583	0.630339
407	si:ch211-126j24.1	1.88478	1.53137	0.0650543	0.628496
408	sv2ba	1.88101	2.8619	0.0671113	0.634618
409	si:ch211-261n11.8	1.88014	1.57762	0.0650699	0.628496
410	slc45a4	1.87901	4.03132	0.067744	0.636864
411	sgf29	1.87733	2.36565	0.0665434	0.634064
412	enc2	1.87729	2.3573	0.0665274	0.634064
413	pvrl2l	1.87671	1.91544	0.0663039	0.634064
414	flrt2	1.87657	1.93867	0.0665386	0.634064
415	st8sia2	1.87627	2.2628	0.066525	0.634064
416	galnt7	1.87518	2.15531	0.0668417	0.634618
417	xpr1b	1.8743	1.2803	0.0654222	0.630558
418	si:ch211-153l6.6	1.87324	1.32843	0.0670728	0.634618
419	unm_sa1261	1.87032	1.76774	0.0668915	0.634618
420	cmtr2	1.8702	2.71384	0.0678293	0.636864
421	dctn1b	1.86992	1.22048	0.0656415	0.63168
422	zc3h4	1.86899	1.62368	0.0671327	0.634618
423	mtmr11	1.86854	1.60755	0.0673129	0.635172
424	fam20cb	1.8666	2.27197	0.0681962	0.638508
425	sdcbp2	1.86507	1.62017	0.0672066	0.634806
426	ZNF512B	1.86464	2.97539	0.0691707	0.64322
427	KCTD15	1.86399	2.24314	0.0687583	0.640136
428	rad54l2	1.86314	1.60274	0.0677004	0.636864
429	zbtb33	1.86282	1.69017	0.0679688	0.636864
430	CABZ01118776.1	1.86271	1.69872	0.0678041	0.636864
431	tmem150c	1.86262	2.16742	0.0685032	0.639432
432	zgc:194659	1.85889	2.05665	0.0687492	0.640136
433	maml3	1.85785	1.36519	0.0679252	0.636864
434	klhl17	1.8566	1.57521	0.0684845	0.639432
435	dcaf11	1.85469	1.74328	0.0688587	0.640803
436	prpf6	1.85384	1.74352	0.0694786	0.644467
437	si:ch211-126i22.5	1.85366	1.89674	0.0698353	0.64643
438	ampd2b	1.85246	1.59198	0.0693363	0.644028
439	MAD2L2	1.85162	2.96284	0.0708122	0.650604
440	dscama	1.85079	1.12534	0.0683605	0.639042
441	CR318607.1	1.84975	2.16833	0.07054	0.650292
442	CR751227.2	1.84777	1.54631	0.0702512	0.648603
443	fmn2b	1.84704	1.45215	0.0697687	0.64609
444	rad51	1.84673	2.67612	0.071756	0.654866
445	si:ch211-194c3.5	1.84575	1.52562	0.0700534	0.64702
446	si:ch73-120g24.4	1.84522	2.8296	0.0722558	0.657231
447	col4a3bpb	1.84352	1.98123	0.0716729	0.654838
448	phf10	1.84333	1.88484	0.0709061	0.650824
449	zgc:100829	1.84323	3.74785	0.0727218	0.658301
450	zgc:175214	1.84236	1.47928	0.0704349	0.649566
451	si:dkey-253d23.9	1.84105	2.89434	0.0726831	0.658196
452	bcar1	1.84051	1.83515	0.0723854	0.657379
453	lrch2	1.83964	1.61242	0.0711179	0.651115
454	eif4ebp1	1.83932	1.52509	0.0699804	0.646832
455	nt5c2b	1.83754	1.85383	0.0717357	0.654866
456	zgc:113090	1.83713	3.77097	0.0736191	0.662528
457	brinp2	1.83457	1.72412	0.0720569	0.656151
458	sorbs2a	1.83138	2.62812	0.0740362	0.665261
459	wdr48b	1.83023	3.75702	0.0746473	0.668344
460	herc3	1.82763	3.76884	0.075483	0.671965
461	qdprb1	1.82655	3.53892	0.0754894	0.671965
462	wrap53	1.81868	4.12527	0.0768346	0.679264
463	sf3b1	1.81775	1.43391	0.0736202	0.662528
464	fgf11a	1.81632	1.75876	0.0750729	0.670444
465	zgc:174224-1	1.81581	2.01718	0.0754101	0.671746
466	bcam	1.81163	3.44164	0.0776878	0.68186
467	bmpr2a	1.81111	1.24793	0.0748434	0.669611
468	scrt1a	1.80856	1.46649	0.0753818	0.671737
469	klhl24a	1.80796	3.41201	0.0782217	0.68186
470	lin37	1.8073	3.60634	0.0780797	0.68186
471	wdr26b	1.80664	1.48034	0.0763401	0.676352
472	fxyd6l	1.80315	1.37188	0.0756266	0.672004
473	enoph1	1.80262	1.63307	0.0764747	0.676813
474	si:ch73-215f7.1	1.80218	2.71342	0.0782252	0.68186
475	si:ch211-173p18.3	1.80163	1.4143	0.0767694	0.678931
476	zbtb20	1.79972	1.5737	0.0770727	0.680584
477	gas2l3	1.79925	2.31259	0.0784205	0.68186
478	tmsb	1.79905	1.10133	0.0758928	0.673604
479	znf1160	1.7988	2.70856	0.078825	0.68186
480	asb13a.1	1.79756	3.54868	0.0795867	0.68186
481	ENSDARG00000098823	1.79596	1.81968	0.07829	0.68186
482	sgut1	1.79477	2.36104	0.0792491	0.68186
483	dact1	1.79302	1.83193	0.0786688	0.68186
484	ppargc1a	1.79125	1.43049	0.0783769	0.68186
485	cfap36	1.7911	2.42987	0.0798517	0.68186
486	epha8	1.79075	29.1703	0.0815174	0.68186
487	si:rp71-56i13.6	1.78767	1.75475	0.0801662	0.68186
488	cux2b	1.78617	1.42444	0.0796183	0.68186
489	nsun5	1.78508	3.49893	0.0815813	0.68186
490	kdm2ba	1.78366	1.32011	0.0788105	0.68186
491	ncdn	1.78362	28.6675	0.0826904	0.68186
492	ciz1b	1.7824	3.37439	0.0825943	0.68186
493	si:ch211-255f4.7	1.78071	2.43084	0.0815068	0.68186
494	si:ch211-64i20.3	1.78016	26.8669	0.0832637	0.68186
495	CABZ01090216.1	1.77918	28.7986	0.0834259	0.68186
496	dync2li1	1.77896	29.0384	0.0834633	0.68186
497	si:dkey-19b23.7	1.77838	29.2367	0.0835603	0.68186
498	sema4ab	1.77783	2.58775	0.0825184	0.68186
499	CU929174.1	1.77773	28.9859	0.0836681	0.68186
500	gnaq	1.77745	28.8293	0.0837159	0.68186
501	plp1b	1.77729	29.1201	0.0837417	0.68186
502	FAM163A	1.7765	29.252	0.0838738	0.68186
503	lyar	1.77631	3.05161	0.0832494	0.68186
504	sult1st1	1.77595	25.9281	0.0839654	0.68186
505	CT583662.1	1.77585	26.0726	0.0839835	0.68186
506	CR450729.3	1.77434	0.842617	0.0809766	0.68186
507	mapk4	1.77366	2.0383	0.0822524	0.68186
508	ftr57	1.77288	25.98	0.0844824	0.68186
509	grid2ipb	1.7717	28.5486	0.0846798	0.68186
510	5S_rRNA-241	1.7698	28.3458	0.0850018	0.68186
511	CABZ01092969.1	1.7656	1.23387	0.0816012	0.68186
512	dre-mir-218a-1	1.7652	28.4042	0.0857825	0.68186
513	fam208aa	1.76502	1.88963	0.0839186	0.68186
514	CT009596.2	1.76359	26.0166	0.0860575	0.68186
515	tsc22d3	1.76356	1.56861	0.0830609	0.68186
516	pom121	1.76277	2.06885	0.0840567	0.68186
517	CR450780.2	1.76233	28.2159	0.0862734	0.68186
518	fat3a	1.76202	1.10683	0.0829241	0.68186
519	slc43a2a	1.76178	1.41206	0.0833409	0.68186
520	hykk.2	1.76146	3.73608	0.0863313	0.68186
521	cited4a	1.75809	1.71629	0.0842394	0.68186
522	BX510923.1	1.7579	28.6084	0.0870356	0.68186
523	nab1b	1.75779	28.4689	0.0870554	0.68186
524	NEXMIF (1 of many)	1.75495	1.19327	0.0844296	0.68186
525	myh9a	1.7546	27.4319	0.0876076	0.68186
526	zgc:174263	1.75312	2.21515	0.0858699	0.68186
527	ch25hl1.1	1.75268	27.095	0.0879402	0.68186
528	dock4b	1.75246	1.95731	0.0860554	0.68186
529	klf11a	1.75099	1.60806	0.0849286	0.68186
530	si:ch211-205a14.1	1.74938	2.39945	0.0874904	0.68186
531	agbl4	1.74921	1.40399	0.0854804	0.68186
532	sun1	1.74349	1.48953	0.0869119	0.68186
533	BX936308.1	1.74301	1.60146	0.0867583	0.68186
534	hoxb2a	1.74296	1.55809	0.0866238	0.68186
535	slc41a1	1.74197	28.516	0.0898226	0.68186
536	tmem151ba	1.74122	2.46711	0.0887992	0.68186
537	dcaf8	1.74115	2.01295	0.0878351	0.68186
538	jakmip3	1.74038	2.5262	0.089163	0.68186
539	si:ch73-223f5.1	1.74018	25.0348	0.0901409	0.68186
540	casp3a	1.73793	1.84284	0.0878596	0.68186
541	chico	1.7377	3.99937	0.0902343	0.68186
542	egr1	1.73553	1.70323	0.0885836	0.68186
543	epha7	1.73452	1.91549	0.0894185	0.68186
544	rbm39a	1.73396	1.2689	0.0873817	0.68186
545	whsc1l1	1.73285	1.09397	0.087732	0.68186
546	foxp2	1.73164	1.47491	0.0883311	0.68186
547	snx1b	1.73089	1.92631	0.0895893	0.68186
548	stard3nl	1.72968	1.53943	0.0889254	0.68186
549	hnrnpc	1.72901	1.45609	0.0886724	0.68186
550	b4galt2	1.7275	1.81141	0.0900478	0.68186
551	fabp6	1.72734	28.8445	0.092447	0.68186
552	CABZ01023610.1	1.72417	3.03921	0.0921912	0.68186
553	CABZ01059120.1	1.72352	3.1976	0.0922976	0.68186
554	eya4	1.72026	5.90906	0.0937193	0.68186
555	pycr1b	1.71993	2.75681	0.0934791	0.68186
556	auts2a	1.71847	1.26132	0.0902104	0.68186
557	znf384l	1.71831	1.10452	0.0908815	0.68186
558	brox	1.71769	1.67115	0.0919465	0.68186
559	tecpr1b	1.71724	28.3094	0.0942964	0.68186
560	rbm26	1.71414	1.87211	0.0930165	0.68186
561	proser1	1.71377	1.52892	0.0923183	0.68186
562	fam49bb	1.71338	2.35414	0.092893	0.68186
563	tbcelb	1.71144	1.87283	0.0928245	0.68186
564	tpp1	1.71042	2.62514	0.0945021	0.68186
565	ENSDARG00000089032	1.71035	1.69098	0.0930512	0.68186
566	marcksb	1.70993	1.0613	0.091135	0.68186
567	pcyt1aa	1.70825	5.70974	0.0959413	0.68186
568	cacna1bb	1.70731	1.75684	0.0937764	0.68186
569	myo10l3	1.70675	2.22731	0.0941138	0.68186
570	MTERF1	1.70601	3.10006	0.0953866	0.68186
571	igsf9b	1.70601	1.56312	0.0941419	0.68186
572	CABZ01021433.1	1.70581	2.52981	0.0951105	0.68186
573	fam107b	1.70561	1.5912	0.0932419	0.68186
574	cluap1	1.70444	1.95009	0.0945222	0.68186
575	gnal2	1.70383	1.54928	0.0936256	0.68186
576	CR626864.1	1.70361	2.36771	0.0953197	0.68186
577	LGR4	1.70273	1.92979	0.0951627	0.68186
578	reep3b	1.70091	1.63292	0.0946518	0.68186
579	zgc:92242	1.70026	4.97104	0.097397	0.68186
580	kat8	1.69983	1.79226	0.0950405	0.68186
581	lrguk	1.69957	5.21469	0.0975561	0.68186
582	stap2a	1.69907	1.49775	0.0942092	0.68186
583	gria3b	1.69857	1.49876	0.0954206	0.68186
584	kbtbd4	1.69762	2.49003	0.0964193	0.68186
585	cacna1eb	1.69719	28.5129	0.0980594	0.68186
586	cfap45	1.69702	2.38916	0.0959246	0.68186
587	si:ch73-311h14.2	1.69665	2.02074	0.0958005	0.68186
588	mboat2b	1.69648	1.60854	0.0955547	0.68186
589	nfkbiab	1.69642	1.45948	0.0942695	0.68186
590	pum2	1.69629	1.47141	0.0954633	0.68186
591	pax2a	1.6954	1.05897	0.0945706	0.68186
592	kcnk2a	1.69474	25.0754	0.0985265	0.68186
593	FNDC10	1.69452	1.55934	0.09499	0.68186
594	fut11	1.69449	5.13227	0.0985124	0.68186
595	tmem63c	1.69414	1.38409	0.0951719	0.68186
596	csnk1g2b	1.693	1.57449	0.0958717	0.68186
597	CABZ01069006.1	1.69298	2.17662	0.0971765	0.68186
598	harbi1	1.69268	2.17954	0.0970654	0.68186
599	siah2l	1.6922	1.48229	0.0956726	0.68186
600	ankrd27	1.69115	4.06421	0.0989368	0.68186
601	ENSDARG00000044874	1.68951	2.481	0.0976697	0.68186
602	pcdh2ab9	1.68866	2.6682	0.0990932	0.68186
603	stox2b	1.68759	1.13722	0.0963165	0.68186
604	si:ch73-386h18.1	1.68551	0.762499	0.095713	0.68186
605	rad21a	1.68225	1.4087	0.0975498	0.68186
606	dennd1a	1.68172	1.80003	0.0985769	0.68186
607	ccdc59	1.68056	2.24237	0.100122	0.68186
608	pax5	1.68047	2.42085	0.0999493	0.68186
609	rap1gap2a	1.68038	28.2564	0.101309	0.68186
610	mpped2	1.67993	1.40425	0.0973259	0.68186
611	wdr91	1.67763	2.20473	0.0998251	0.68186
612	zgc:56095	1.67713	1.86449	0.0996145	0.68186
613	ssx2ipb	1.67671	28.9126	0.10203	0.68186
614	si:ch211-39i22.1	1.67663	4.31488	0.101956	0.68186
615	CABZ01080370.1	1.67625	1.85096	0.100101	0.68186
616	DOCK4 (1 of many)	1.67475	1.22386	0.0991554	0.68186
617	eprs	1.67359	1.51595	0.100064	0.68186
618	rhobtb2a	1.67158	1.62794	0.100894	0.68186
619	gprc5bb	1.67126	5.17473	0.103062	0.68186
620	b9d2	1.66999	28.7012	0.103361	0.68186
621	CR293509.1	1.66956	2.96542	0.10243	0.68186
622	jak2a	1.66876	2.35394	0.102253	0.68186
623	si:ch211-152l15.2	1.66848	27.2004	0.103662	0.68186
624	gbp	1.66667	1.66647	0.101244	0.68186
625	CU639471.1	1.66576	3.12529	0.103166	0.68186
626	CABZ01020261.1	1.66407	0.796596	0.101198	0.68186
627	ubox5	1.66396	1.98477	0.102358	0.68186
628	cdca4	1.66382	1.29611	0.100913	0.68186
629	eef2kmt	1.66346	4.47709	0.104498	0.68186
630	prr5a	1.66174	2.05289	0.103283	0.68186
631	rps20	1.66123	0.933038	0.100534	0.68186
632	znf1163	1.65953	2.99107	0.104414	0.68186
633	CR626886.1	1.65888	4.65093	0.105493	0.68186
634	npm1b	1.65599	1.32179	0.103128	0.68186
635	CR847545.1	1.65579	4.10902	0.10601	0.68186
636	lman2lb	1.65558	2.50484	0.104864	0.68186
637	tchp	1.65463	2.80141	0.105331	0.68186
638	rusc2	1.6543	1.25445	0.103301	0.68186
639	hoxb5b	1.6535	1.818	0.104282	0.68186
640	nedd4l	1.65315	1.32484	0.103662	0.68186
641	snrnp200	1.65304	1.29065	0.103512	0.68186
642	sorcs2	1.65267	2.11184	0.104768	0.68186
643	gpr75	1.65038	1.49833	0.104839	0.68186
644	igf2bp2a	1.64978	1.51626	0.1047	0.68186
645	BX546499.3	1.64805	4.6303	0.107695	0.68186
646	sprn	1.64666	1.42359	0.10461	0.68186
647	jam3a	1.64654	1.83008	0.105487	0.68186
648	fgfr1a	1.64586	2.6659	0.107452	0.68186
649	naif1	1.64452	2.8361	0.107486	0.68186
650	mllt10	1.64245	1.10204	0.105931	0.68186
651	gucy1b3	1.64219	2.02778	0.107213	0.68186
652	pik3r3a	1.63941	2.21424	0.107963	0.68186
653	gad1b	1.63938	1.79966	0.107086	0.68186
654	bcl2l10	1.63872	1.91561	0.107467	0.68186
655	tp53	1.6352	2.28053	0.108839	0.68186
656	utp3	1.63489	2.79273	0.109789	0.68186
657	cadpsa	1.63437	1.58937	0.108144	0.68186
658	si:ch211-51a19.5	1.63261	4.2617	0.110863	0.68186
659	CT573392.1	1.63229	2.09858	0.109237	0.68186
660	AC024175.1	1.62907	1.28669	0.108218	0.68186
661	hic1l	1.62768	1.77571	0.109755	0.68186
662	hmgcll1	1.62489	2.30995	0.111165	0.68186
663	AL928977.1	1.62401	4.033	0.112594	0.68186
664	si:ch211-156b7.4	1.62316	3.92575	0.112865	0.68186
665	BX548061.1	1.62284	2.69377	0.111971	0.68186
666	irs1	1.62144	3.80399	0.113327	0.68186
667	apitd1	1.62009	2.66615	0.112553	0.68186
668	CU928083.1	1.61961	1.83392	0.111678	0.68186
669	ARSB	1.61925	2.32635	0.112287	0.68186
670	sin3ab	1.61776	1.25998	0.110946	0.68186
671	atg9b	1.6176	1.36294	0.111008	0.68186
672	tspan14	1.61749	4.10103	0.114015	0.68186
673	mef2aa	1.61707	1.68513	0.112084	0.68186
674	map7d2a	1.6168	1.23932	0.110467	0.68186
675	ENSDARG00000067817	1.61666	2.34011	0.113047	0.68186
676	ift46	1.61569	1.87715	0.112014	0.68186
677	l3mbtl1a	1.61205	1.58554	0.112654	0.68186
678	wu:fb55g09	1.61131	1.29791	0.111122	0.68186
679	BX255935.3	1.61007	25.5253	0.115882	0.68186
680	limk2	1.60651	1.42206	0.113373	0.68186
681	znrf3	1.60642	1.96953	0.114598	0.68186
682	bscl2l	1.60616	3.32822	0.116387	0.68186
683	CABZ01053588.1	1.60559	1.82108	0.114751	0.68186
684	si:ch73-158p21.2	1.60531	2.47913	0.115916	0.68186
685	rcor3	1.60495	1.85341	0.114356	0.68186
686	si:ch73-236j9.2	1.60418	2.05949	0.115104	0.68186
687	ical1	1.60416	1.55312	0.114492	0.68186
688	cited4b	1.60019	1.48248	0.114387	0.68186
689	ENSDARG00000091459	1.59846	5.39159	0.118408	0.68186
690	cdkl1	1.59797	2.458	0.117363	0.68186
691	soga3a-1	1.59637	2.29179	0.118131	0.68186
692	CABZ01030262.1	1.59411	1.32053	0.11641	0.68186
693	kdm1a	1.59134	1.19227	0.116141	0.68186
694	phc2b	1.59126	1.39113	0.116986	0.68186
695	FBXO48 (1 of many)	1.59094	1.8247	0.118366	0.68186
696	clk4a	1.58935	1.36839	0.116721	0.68186
697	col4a3bpa	1.588	1.8051	0.118763	0.68186
698	cntfr	1.58662	1.38923	0.117553	0.68186
699	plpp7	1.58552	1.83684	0.119077	0.68186
700	mospd1	1.58454	1.39555	0.117733	0.68186
701	si:dkeyp-120h9.1	1.5837	2.72063	0.120559	0.68186
702	arnt2	1.58311	1.0302	0.11845	0.68186
703	mgrn1b	1.58268	1.18312	0.117976	0.68186
704	BX005085.3	1.57982	2.25765	0.121152	0.68186
705	fbxo10	1.57941	3.86152	0.122553	0.68186
706	il15l	1.57774	2.60526	0.121851	0.68186
707	furinb	1.57751	1.38331	0.120146	0.68186
708	rrp36	1.57576	2.12873	0.122297	0.68186
709	grap2b	1.57564	2.26277	0.122592	0.68186
710	lrp12	1.57558	1.34863	0.120746	0.68186
711	ppifa	1.57499	2.09659	0.121785	0.68186
712	march9	1.57497	1.24278	0.119941	0.68186
713	hdlbpb	1.57461	1.24214	0.120322	0.68186
714	cpsf6	1.57452	1.13353	0.120312	0.68186
715	tmem107	1.57448	1.60117	0.12127	0.68186
716	wdr73	1.57385	2.66725	0.122826	0.68186
717	ubr3	1.57342	1.5041	0.121409	0.68186
718	mbd1b	1.57208	1.38534	0.121981	0.68186
719	nup188	1.57141	2.10588	0.123054	0.68186
720	si:ch73-28h20.1	1.57058	3.63186	0.124372	0.68186
721	zfand5a	1.5705	1.31141	0.121205	0.68186
722	si:dkey-51d8.1	1.57003	3.66337	0.124589	0.68186
723	hoxb6a	1.56552	1.32821	0.122735	0.68186
724	si:dkey-23c22.7	1.5638	1.81822	0.124373	0.68186
725	zbtb39	1.56033	2.02077	0.125904	0.68186
726	ENSDARG00000078991	1.55983	1.76632	0.125122	0.68186
727	scn3b	1.55921	2.20449	0.125599	0.68186
728	nsa2	1.55905	1.27409	0.123819	0.68186
729	lnx2a	1.55576	1.25984	0.124789	0.68186
730	CABZ01075245.1	1.55565	1.83742	0.126451	0.68186
731	plppr2a	1.5556	1.22841	0.125058	0.68186
732	sec61a1l	1.5542	1.99707	0.127595	0.68186
733	rsf1b.1	1.55363	1.04713	0.125319	0.68186
734	gas7a	1.55325	1.02544	0.124409	0.68186
735	tmpob	1.55298	1.36853	0.1257	0.68186
736	zgc:171459	1.55286	2.24985	0.127235	0.68186
737	prpf4ba	1.55245	1.45601	0.126319	0.68186
738	trpt1	1.55188	2.21776	0.12736	0.68186
739	RGS9BP	1.55132	1.80316	0.126925	0.68186
740	si:dkey-261j11.3	1.55	25.6151	0.129655	0.68186
741	hoxa9b	1.54957	1.02724	0.125333	0.68186
742	lsm12b	1.54881	1.04398	0.12639	0.68186
743	med12	1.54876	1.4294	0.127439	0.68186
744	si:ch211-266d19.4	1.5487	2.55035	0.128937	0.68186
745	cdc42ep4a	1.54845	1.95691	0.128111	0.68186
746	vars	1.54827	2.05879	0.128436	0.68186
747	CABZ01062422.2	1.54713	3.47811	0.129867	0.68186
748	RNF157	1.5465	1.28096	0.127489	0.68186
749	si:dkey-172k15.6	1.54589	4.35651	0.130574	0.68186
750	mtg1	1.54587	2.58982	0.129224	0.68186
751	desma	1.5455	2.40774	0.129471	0.68186
752	acvr1ba	1.54549	1.44527	0.127729	0.68186
753	zgc:153759	1.54539	1.66859	0.128518	0.68186
754	dars	1.54491	1.5121	0.127788	0.68186
755	CABZ01064069.1	1.54451	3.27496	0.130534	0.68186
756	rfc1	1.54343	27.6797	0.131236	0.68186
757	cwf19l1	1.54318	2.57115	0.129874	0.68186
758	si:dkey-13p1.3	1.5424	3.33426	0.130846	0.68186
759	sorbs1	1.5414	1.3832	0.129155	0.68186
760	ska2	1.53951	1.96847	0.130078	0.68186
761	ppfibp1a	1.53917	3.15685	0.13152	0.68186
762	eef1da	1.53746	28.1783	0.13269	0.68186
763	yeats4	1.53724	1.58948	0.129843	0.68186
764	raraa	1.53716	1.57064	0.130598	0.68186
765	trim33	1.5344	1.29611	0.130606	0.68186
766	srgap3	1.53341	1.11627	0.130954	0.68186
767	banp	1.53217	1.87691	0.132064	0.68186
768	FP236734.1	1.53208	2.46509	0.132613	0.68186
769	mmrn2a	1.53188	27.6199	0.134059	0.68186
770	dda1	1.53099	1.25166	0.131074	0.68186
771	col6a4a	1.52854	1.82028	0.133366	0.68186
772	CABZ01050162.1	1.52841	2.46959	0.133976	0.68186
773	kcns3a	1.52696	1.68032	0.132568	0.68186
774	si:ch211-114c17.1	1.52667	2.14185	0.133397	0.68186
775	pum1	1.52279	1.13293	0.132648	0.68186
776	CR383662.6	1.52279	2.82419	0.13476	0.68186
777	sfmbt1	1.5226	2.42213	0.135652	0.68186
778	ptcd2	1.52099	2.54342	0.135126	0.68186
779	zgc:195023	1.52017	3.29056	0.136753	0.68186
780	BX664622.5	1.51928	3.42483	0.136768	0.68186
781	fign	1.51926	2.51842	0.13592	0.68186
782	cdkn1ba	1.51871	2.11226	0.135531	0.68186
783	mknk2b	1.518	1.19367	0.1339	0.68186
784	hoxc1a	1.51781	1.23645	0.134558	0.68186
785	arhgef5	1.51747	2.96701	0.136656	0.68186
786	pole2	1.51516	27.3706	0.138228	0.68186
787	snrpa1	1.51431	1.46928	0.135744	0.68186
788	CYTH2	1.51417	2.06152	0.1369	0.68186
789	fgf6a	1.5134	1.91347	0.136344	0.68186
790	nkx1.2lb	1.51295	1.30489	0.134527	0.68186
791	asb5b	1.51256	1.31394	0.13537	0.68186
792	gpr158a	1.51251	1.39776	0.136228	0.68186
793	nono	1.51164	0.762148	0.135763	0.68186
794	znf710a	1.50915	2.61101	0.138137	0.68186
795	sv2	1.50896	2.0046	0.137796	0.68186
796	tecrb	1.50858	1.2853	0.136877	0.68186
797	zgc:113343	1.50783	3.07649	0.139869	0.68186
798	elovl4a	1.50739	1.16512	0.136179	0.68186
799	acp2	1.50721	1.77083	0.137756	0.68186
800	BX571811.2	1.50682	1.38392	0.138188	0.68186
801	homezb	1.50621	1.70032	0.137936	0.68186
802	adipor2	1.50599	1.43986	0.13755	0.68186
803	sash1a	1.50428	1.0251	0.137432	0.68186
804	traf3ip1	1.50378	2.81865	0.140304	0.68186
805	klhl12	1.5035	2.34617	0.139523	0.68186
806	sbf2	1.50335	1.19717	0.138056	0.68186
807	rnf40	1.50225	1.31411	0.138283	0.68186
808	ptprua	1.50119	1.78277	0.139544	0.68186
809	CABZ01033178.1	1.50062	2.54152	0.1406	0.68186
810	senp5	1.50019	2.26387	0.140118	0.68186
811	shisa9b	1.49976	3.15888	0.141331	0.68186
812	ENSDARG00000035471	1.49823	2.01425	0.140987	0.68186
813	st7l	1.49809	5.17944	0.142551	0.68186
814	ENSDARG00000034011	1.49799	1.52361	0.139428	0.68186
815	ENSDARG00000051762	1.49759	1.92142	0.140972	0.68186
816	si:ch211-76m11.8	1.49702	2.45597	0.141553	0.68186
817	shfm1	1.49666	0.970147	0.139361	0.68186
818	lhx1a	1.49609	0.452567	0.137326	0.68186
819	si:dkey-21h14.8	1.49518	2.70207	0.142532	0.68186
820	slc12a7a	1.49509	3.19771	0.143077	0.68186
821	CABZ01060490.3	1.49429	3.61584	0.143209	0.68186
822	elavl4	1.49359	0.354126	0.139848	0.68186
823	krr1	1.48882	2.01042	0.143317	0.68186
824	atp8b4	1.4883	2.25633	0.144112	0.68186
825	cxxc5b	1.48803	1.09279	0.141901	0.68186
826	nras	1.48749	3.7008	0.145188	0.68186
827	znf618	1.48625	3.17394	0.144863	0.68186
828	jph1a	1.48566	2.46049	0.144464	0.68186
829	tyw3	1.48507	2.42549	0.144558	0.68186
830	tmem131l	1.48426	1.231	0.143235	0.68186
831	eif3c	1.48305	1.34055	0.143707	0.68186
832	si:zfos-364h11.1	1.48236	3.21125	0.146167	0.68186
833	FP085414.1	1.48205	2.11749	0.144781	0.68186
834	ENSDARG00000100188	1.48157	1.18164	0.144063	0.68186
835	gdf11	1.4811	1.37684	0.144026	0.68186
836	wdr26a	1.47861	1.90832	0.145858	0.68186
837	afap1	1.47837	1.80881	0.145391	0.68186
838	asah1b	1.4776	27.7552	0.147977	0.68186
839	CR626886.2	1.47759	3.15577	0.147107	0.68186
840	znf507	1.47709	2.29982	0.146739	0.68186
841	ENSDARG00000074967	1.4768	1.83592	0.145991	0.68186
842	nr4a2a	1.47567	27.9205	0.148492	0.68186
843	clk2a	1.47526	1.21452	0.145494	0.68186
844	si:dkey-33c12.4	1.47408	1.69943	0.146924	0.68186
845	si:dkey-261j15.2	1.4737	1.92503	0.14744	0.68186
846	ENSDARG00000079469	1.47355	2.22284	0.147345	0.68186
847	si:dkey-7i4.7	1.47308	2.40752	0.147913	0.68186
848	brd9	1.47179	1.16537	0.146592	0.68186
849	BX510922.1	1.47156	3.11895	0.148772	0.68186
850	zfand6	1.47088	1.39026	0.146802	0.68186
851	BX640537.3	1.4707	2.07181	0.148319	0.68186
852	BX629346.1	1.47049	1.9336	0.147731	0.68186
853	NINJ1	1.47044	28.0664	0.149897	0.68186
854	LRFN3	1.46977	1.68607	0.147864	0.68186
855	CT583728.7	1.46977	0.927545	0.146606	0.68186
856	csnk1g1	1.46891	1.12161	0.146878	0.68186
857	asb3	1.46811	3.12305	0.149632	0.68186
858	si:dkey-16p6.1-18	1.46754	3.68126	0.150397	0.68186
859	wdr43	1.4674	1.63302	0.147903	0.68186
860	CR855860.1	1.46649	3.04901	0.149968	0.68186
861	arid1b	1.46622	1.04934	0.147836	0.68186
862	trim8a	1.46614	1.38797	0.148441	0.68186
863	xrcc1	1.46595	1.94698	0.149025	0.68186
864	usp38	1.46542	1.63255	0.148661	0.68186
865	phf21aa	1.46508	1.23297	0.148248	0.68186
866	LAMP1	1.46506	1.54129	0.149952	0.68186
867	prox1b	1.46424	2.26035	0.149842	0.68186
868	tom1l2	1.46422	1.78347	0.149612	0.68186
869	si:dkey-222b8.1	1.46401	2.17724	0.1502	0.68186
870	arid2	1.46383	1.01085	0.148293	0.68186
871	si:zfos-80g12.1	1.46359	1.1577	0.147976	0.68186
872	pkd1l2b	1.46223	2.07206	0.15045	0.68186
873	nr4a2b	1.46086	5.57111	0.152473	0.68186
874	smarcc2	1.46043	0.979927	0.148406	0.68186
875	bach2a	1.45954	2.59544	0.151748	0.68186
876	tctn2	1.45916	3.29707	0.152335	0.68186
877	BX323060.3	1.45868	1.20349	0.15005	0.68186
878	ccnjl	1.45664	1.28947	0.150607	0.68186
879	slkb	1.45646	1.53666	0.151458	0.68186
880	BX248418.1	1.45645	3.03813	0.152682	0.68186
881	ppp1r9ba	1.45639	1.55681	0.151787	0.68186
882	lrrtm2	1.45491	1.3595	0.150705	0.68186
883	CABZ01068178.1	1.45322	3.35612	0.154143	0.68186
884	serpinf1	1.45309	2.74156	0.153524	0.68186
885	faua	1.45282	0.954425	0.150654	0.68186
886	ptp4a2a	1.45247	1.33336	0.151584	0.68186
887	si:dkey-29m1.2	1.45184	3.09811	0.154637	0.68186
888	si:dkey-253d23.2	1.45176	2.96999	0.153893	0.68186
889	slc12a3	1.45157	0.77294	0.151916	0.68186
890	zgc:103625	1.44954	3.25585	0.155046	0.68186
891	ube2g2	1.44937	2.12269	0.154129	0.68186
892	ypel3	1.44867	1.34126	0.152474	0.68186
893	si:ch211-178j18.4	1.44838	3.17462	0.15531	0.68186
894	fam193b	1.44763	1.36742	0.153625	0.68186
895	hmga1a	1.44745	0.984308	0.152542	0.68186
896	BX324179.3	1.4469	1.82623	0.154231	0.68186
897	blvrb	1.44617	2.99396	0.155439	0.68186
898	cwc22	1.44551	1.7652	0.154904	0.68186
899	stmn1a	1.44502	1.89986	0.154618	0.68186
900	si:dkey-222p3.1	1.4443	2.30855	0.155368	0.68186
901	rcbtb2	1.44394	2.82821	0.156803	0.68186
902	zdhhc14	1.44366	1.47896	0.154412	0.68186
903	CR383662.5	1.44332	1.75423	0.15525	0.68186
904	pomt2	1.44318	1.67764	0.155088	0.68186
905	rftn2	1.44295	2.36308	0.156117	0.68186
906	cntnap2b	1.44105	1.09915	0.154799	0.68186
907	CR931780.1	1.4408	1.30574	0.154716	0.68186
908	TENM3	1.43807	2.76787	0.158065	0.68186
909	mat2b	1.43455	1.46424	0.156879	0.68186
910	obsl1a	1.43372	25.2128	0.16005	0.68186
911	si:dkey-184p18.2	1.43369	27.5685	0.160057	0.68186
912	rspo4	1.43369	28.341	0.160057	0.68186
913	pitpnaa	1.43369	27.67	0.160058	0.68186
914	tmem107l	1.43368	28.3882	0.160062	0.68186
915	BX284689.1	1.43367	28.468	0.160063	0.68186
916	pnrc1	1.43366	28.1483	0.160066	0.68186
917	BX957252.3	1.43354	27.8141	0.160102	0.68186
918	CR792455.3	1.43346	25.5661	0.160124	0.68186
919	col4a4	1.43332	23.7936	0.160164	0.68186
920	urod	1.43329	28.4632	0.160171	0.68186
921	U5-1	1.43324	27.9645	0.160187	0.68186
922	NR4A2 (1 of many)	1.43321	27.4402	0.160195	0.68186
923	irak1bp1	1.43317	28.3746	0.160205	0.68186
924	5S_rRNA-877	1.43317	27.3736	0.160205	0.68186
925	CABZ01037802.1	1.43313	27.8599	0.160216	0.68186
926	si:dkey-265e15.5-1	1.43299	24.2726	0.160258	0.68186
927	ENSDARG00000101340	1.43289	27.7941	0.160286	0.68186
928	CABZ01040256.1	1.43277	25.8399	0.16032	0.68186
929	zgc:165461	1.43256	28.3753	0.16038	0.68186
930	kcnj3a	1.4325	2.22518	0.159923	0.68186
931	BX005367.3	1.43236	27.2292	0.160436	0.68186
932	si:dkey-237m9.2	1.43232	26.5052	0.160448	0.68186
933	chrnb1l	1.43215	27.9008	0.160496	0.68186
934	plppr2b	1.43176	25.7715	0.160606	0.68186
935	si:ch211-191d15.2	1.43166	26.8086	0.160636	0.68186
936	ankrd6b	1.43148	27.8592	0.160686	0.68186
937	nfil3-2	1.43141	28.3792	0.160705	0.68186
938	si:ch211-71k14.1	1.43135	26.4926	0.160722	0.68186
939	nitr8	1.43116	27.9625	0.160778	0.68186
940	zgc:165653	1.43113	26.1233	0.160785	0.68186
941	CR925753.1	1.43085	27.0784	0.160866	0.68186
942	BX640584.4	1.43083	27.6733	0.160872	0.68186
943	kctd8	1.43065	1.241	0.158002	0.68186
944	si:dkey-7i4.23	1.43063	28.2495	0.160927	0.68186
945	SNORD58	1.43049	27.8736	0.160967	0.68186
946	bcl9	1.42997	1.13393	0.157745	0.68186
947	znf1001	1.42958	25.5544	0.161228	0.68186
948	lhx8a	1.42943	1.623	0.158771	0.68186
949	ENSDARG00000100633	1.42935	1.591	0.15952	0.68186
950	BX511061.1	1.42928	27.6561	0.161312	0.68186
951	pkd1b	1.42919	27.8024	0.161338	0.68186
952	CABZ01073754.1	1.42916	28.0828	0.161346	0.68186
953	si:ch211-263l8.1	1.42909	2.39619	0.159445	0.68186
954	spg20b	1.42892	24.4372	0.161416	0.68186
955	crfb17	1.4288	25.6276	0.16145	0.68186
956	dlg4b-1	1.42872	1.44723	0.158861	0.68186
957	si:ch211-235m3.10	1.42872	24.6527	0.161474	0.68186
958	si:dkey-237j10.2	1.42825	24.3371	0.161606	0.68186
959	rexo4	1.42824	28.1026	0.161611	0.68186
960	BX000486.1	1.42778	27.098	0.161741	0.68186
961	CU179759.1	1.42777	26.407	0.161744	0.68186
962	tekt1	1.42771	26.1375	0.161762	0.68186
963	CR855389.2	1.42763	26.7946	0.161784	0.68186
964	gnb4b	1.42723	27.672	0.161899	0.68186
965	dre-mir-129-1	1.42703	28.1061	0.161957	0.68186
966	baiap2a	1.42698	28.2699	0.161971	0.68186
967	rp2	1.42681	28.0893	0.162018	0.68186
968	ENSDARG00000030006	1.42679	24.4552	0.162026	0.68186
969	tpd52l2b	1.4267	1.25337	0.158736	0.68186
970	si:ch73-31d8.2	1.42643	28.24	0.162129	0.68186
971	si:cabz01054394.7	1.42632	26.0983	0.162159	0.68186
972	CU638714.1	1.42626	24.1572	0.162177	0.68186
973	si:ch211-180m24.1	1.42598	27.2116	0.162258	0.68186
974	ccser2a	1.42579	1.34127	0.160138	0.68186
975	ENSDARG00000091428	1.42557	24.3077	0.162376	0.68186
976	TPPP	1.42547	1.58583	0.159716	0.68186
977	stmn2b	1.42492	1.20561	0.159007	0.68186
978	cdk4	1.424	2.49645	0.162162	0.68186
979	caska	1.42346	1.00719	0.159817	0.68186
980	parvaa	1.42283	26.0325	0.163162	0.68186
981	decr1	1.42277	2.01917	0.161056	0.68186
982	ambra1b	1.42274	1.34378	0.160523	0.68186
983	neurod6a	1.42266	28.2302	0.163212	0.68186
984	si:dkey-27p18.7	1.42263	28.4235	0.163219	0.68186
985	las1l	1.42236	1.88463	0.161316	0.68186
986	zbtb43	1.42233	28.1781	0.163306	0.68186
987	BX927275.1	1.42221	26.7371	0.163343	0.68186
988	si:ch211-129p6.2	1.4222	1.60532	0.162201	0.68186
989	sagb	1.42217	1.59842	0.161078	0.68186
990	BX548164.1	1.42154	27.7765	0.163534	0.68186
991	U1	1.42144	27.477	0.163564	0.68186
992	cx28.9	1.42123	25.2244	0.163623	0.68186
993	CU570894.2	1.42121	3.13232	0.163396	0.68186
994	ehmt2	1.42103	2.83473	0.162403	0.68186
995	tmem168a	1.42101	28.095	0.163687	0.68186
996	OTUD7A	1.42083	1.50352	0.161448	0.68186
997	tmem41aa	1.42053	28.0396	0.163827	0.68186
998	amn1	1.42012	1.45466	0.161038	0.68186
999	grid1a	1.4192	1.78109	0.161905	0.68186
1000	paxip1	1.4191	2.63633	0.163725	0.68186
1001	si:ch211-223k15.1	1.41897	24.9251	0.164278	0.68186
1002	supt3h	1.41888	2.08927	0.16233	0.68186
1003	gatad2b	1.41882	1.13744	0.161148	0.68186
1004	kmt2ba	1.41875	1.11236	0.161229	0.68186
1005	polk	1.41826	28.0189	0.164483	0.68186
1006	dffb	1.41665	28.3323	0.164952	0.68186
1007	ENSDARG00000101164	1.41636	25.2217	0.165035	0.68186
1008	zgc:172079-2	1.41591	26.0721	0.165165	0.68186
1009	grk5	1.41445	27.1755	0.165589	0.68186
1010	pdgfrl	1.4142	25.7872	0.165663	0.68186
1011	si:ch211-59d8.3	1.41349	27.0798	0.16587	0.68186
1012	zgc:154075	1.4131	1.47318	0.163107	0.68186
1013	CU655829.1	1.41297	25.8455	0.166022	0.68186
1014	diexf	1.41212	1.96356	0.16392	0.68186
1015	si:ch211-218m3.16	1.41197	25.6335	0.166314	0.68186
1016	swi5	1.41182	27.9993	0.166358	0.68186
1017	polm	1.4117	25.2288	0.166394	0.68186
1018	rpl22	1.41017	1.00302	0.163028	0.68186
1019	CABZ01101812.1	1.41004	3.1648	0.166567	0.68186
1020	rnf150b	1.40847	1.11789	0.163821	0.68186
1021	CABZ01087502.1	1.40844	27.8013	0.16735	0.68186
1022	si:dkeyp-82a1.2	1.40776	28.2884	0.167547	0.68186
1023	slc25a48	1.40642	27.684	0.167944	0.68186
1024	gria1b	1.40641	2.67262	0.167106	0.68186
1025	si:dkeyp-117b11.3	1.40634	2.30476	0.166244	0.68186
1026	CR786571.2	1.40584	27.2609	0.168115	0.68186
1027	CABZ01085971.1	1.40543	3.56687	0.167897	0.68186
1028	grm2b	1.40541	2.29793	0.166975	0.68186
1029	nalcn	1.40519	1.21772	0.165507	0.68186
1030	fto	1.40516	1.30333	0.165389	0.68186
1031	col15a1b	1.40432	27.9858	0.168562	0.68186
1032	nrn1b	1.40398	26.0004	0.168662	0.68186
1033	tp53bp1	1.40392	1.06592	0.165345	0.68186
1034	ercc1	1.40353	2.80859	0.167442	0.68186
1035	rab38b	1.40343	24.5336	0.168827	0.68186
1036	SLC39A11	1.40298	26.7825	0.168959	0.68186
1037	CR392036.1	1.40253	28.0597	0.169092	0.68186
1038	ago2	1.40189	3.63061	0.16894	0.68186
1039	pcdh1g13	1.40149	1.22299	0.166934	0.68186
1040	ubl3a	1.40141	1.07684	0.165862	0.68186
1041	si:ch1073-164k15.3	1.40122	0.799786	0.165818	0.68186
1042	prom1b	1.40102	1.83857	0.167466	0.68186
1043	ENSDARG00000079055	1.40065	27.2462	0.169651	0.68186
1044	ocrl	1.40052	1.58137	0.167638	0.68186
1045	zgc:162324	1.39998	27.1575	0.169848	0.68186
1046	CABZ01080135.1	1.39981	2.78169	0.168912	0.68186
1047	cebpb	1.39968	25.8526	0.169937	0.68186
1048	fut10	1.39949	25.096	0.169994	0.68186
1049	ches1	1.3994	1.11856	0.16658	0.68186
1050	scoca	1.39866	2.80673	0.169054	0.68186
1051	CR847898.3	1.39852	27.5005	0.170283	0.68186
1052	CT737138.1	1.39824	2.54544	0.168995	0.68186
1053	si:ch211-196l7.4	1.39651	0.449554	0.166597	0.68186
1054	BX005368.1	1.3965	27.2506	0.170886	0.68186
1055	ENSDARG00000079111	1.39611	27.3504	0.171002	0.68186
1056	si:ch211-218h8.1	1.39554	24.671	0.171172	0.68186
1057	CT737127.2	1.39551	26.5364	0.17118	0.68186
1058	FP101914.1	1.39551	2.59314	0.170299	0.68186
1059	slc44a5b	1.39528	1.21856	0.168649	0.68186
1060	cnot2	1.39507	1.3688	0.168284	0.68186
1061	rpl10	1.39406	0.90684	0.167667	0.68186
1062	nme4	1.39386	1.47291	0.169018	0.68186
1063	spice1	1.39349	3.37275	0.171313	0.68186
1064	prpf18	1.39243	1.60681	0.169624	0.68186
1065	polb	1.39226	1.38629	0.169328	0.68186
1066	bcap31	1.39214	1.62418	0.170058	0.68186
1067	med6	1.3915	2.11172	0.170856	0.68186
1068	si:ch211-114c12.2	1.39107	1.11815	0.168938	0.68186
1069	lrp1ab	1.39092	1.01445	0.169145	0.68186
1070	5S_rRNA-1104	1.39025	28.2396	0.172761	0.68186
1071	bahcc1a	1.39015	1.13449	0.16974	0.68186
1072	nr4a1	1.38989	2.94965	0.17245	0.68186
1073	flt1	1.3896	26.6601	0.172957	0.68186
1074	igsf9ba	1.38938	0.882287	0.169243	0.68186
1075	eif4ba	1.38896	1.74608	0.171241	0.68186
1076	akip1	1.38895	4.69415	0.173092	0.68186
1077	dmgdh	1.38811	25.2953	0.173406	0.68186
1078	CSMD3 (1 of many)-1	1.38785	0.888803	0.169515	0.68186
1079	dnajc16l	1.38753	3.21345	0.173265	0.68186
1080	peli2	1.38751	27.6393	0.173587	0.68186
1081	pnoca	1.38653	28.28	0.173883	0.68186
1082	cyp26c1	1.38641	25.3925	0.173919	0.68186
1083	nudt3a	1.38486	1.66127	0.172414	0.68186
1084	zpr1	1.38475	5.14452	0.174386	0.68186
1085	CABZ01087812.1	1.38464	27.731	0.174456	0.68186
1086	hist1h4l-26	1.38441	27.1708	0.174526	0.68186
1087	agtrap	1.38421	25.0797	0.174586	0.68186
1088	BX465186.2	1.38417	26.3785	0.174599	0.68186
1089	tmem237b	1.38396	2.23086	0.172981	0.68186
1090	gpm6ba	1.38377	1.21137	0.171227	0.68186
1091	nup58	1.38244	1.32483	0.172512	0.68186
1092	BX000451.1	1.38205	25.9268	0.175243	0.68186
1093	lrrc24	1.38202	1.69716	0.173194	0.68186
1094	SNORA13	1.38058	28.0018	0.175693	0.68186
1095	kcnj5	1.38042	2.00124	0.174388	0.68186
1096	trpm2	1.37994	3.30921	0.175461	0.68186
1097	sgk494a	1.37878	2.4275	0.17509	0.68186
1098	rpgrb	1.37826	1.50421	0.173537	0.68186
1099	CR450785.1	1.37806	25.9063	0.176462	0.68186
1100	smarcad1a	1.37803	2.39781	0.175317	0.68186
1101	si:ch211-238e22.8	1.37748	24.7914	0.176639	0.68186
1102	sfpq	1.37734	0.814499	0.172285	0.68186
1103	CABZ01053748.1	1.37651	2.21503	0.175221	0.68186
1104	CABZ01084942.1	1.37643	25.4005	0.176962	0.68186
1105	CABZ01076216.1	1.37642	3.20272	0.176357	0.68186
1106	ef1	1.37623	3.03731	0.176834	0.68186
1107	si:dkey-71l4.3	1.37583	2.29611	0.176075	0.68186
1108	ENSDARG00000038398	1.37489	27.833	0.177435	0.68186
1109	atp5s	1.37474	1.48435	0.174779	0.68186
1110	PDCL3	1.37459	1.62931	0.175137	0.68186
1111	gulp1b	1.37458	2.46864	0.176457	0.68186
1112	ramp2	1.37436	27.7102	0.177599	0.68186
1113	lancl2	1.37415	1.11056	0.174039	0.68186
1114	nsmce1	1.37402	2.04843	0.176005	0.68186
1115	BX469910.3	1.37313	27.5293	0.177975	0.68186
1116	CR388148.1	1.37271	27.0018	0.178105	0.68186
1117	lmo4a	1.37265	3.8551	0.177893	0.68186
1118	atxn3	1.37211	2.02447	0.176683	0.68186
1119	si:ch73-299h12.2	1.37174	2.45558	0.177415	0.68186
1120	BX322597.1	1.37112	2.47489	0.177612	0.68186
1121	hoxd9a	1.37089	1.24593	0.175007	0.68186
1122	cerkl	1.37041	1.93443	0.177448	0.68186
1123	trim25	1.37037	25.4494	0.178829	0.68186
1124	FO704648.1	1.36961	26.1113	0.179065	0.68186
1125	shisa7a	1.36901	27.0064	0.179249	0.68186
1126	osbpl10b	1.36738	2.74956	0.179047	0.68186
1127	xrcc6	1.36695	5.0902	0.179852	0.68186
1128	si:dkey-264f17.4	1.36622	25.191	0.180116	0.68186
1129	actn3a	1.36606	1.77835	0.178393	0.68186
1130	taf4b	1.36471	25.6362	0.180588	0.68186
1131	si:ch73-299h12.3	1.36432	2.06833	0.178824	0.68186
1132	narf	1.3643	1.52903	0.178169	0.68186
1133	c1galt1c1	1.36385	2.48993	0.179834	0.68186
1134	eps15l1a	1.36315	0.932115	0.177766	0.68186
1135	BX321887.3	1.36285	25.1347	0.181167	0.68186
1136	si:ch211-162i8.4-1	1.36263	26.5464	0.181237	0.68186
1137	ranbp10	1.36233	1.27134	0.178077	0.68186
1138	si:ch211-262h13.3	1.36188	1.53298	0.179174	0.68186
1139	ftr67	1.36186	1.29337	0.178758	0.68186
1140	tgfbrap1	1.36074	2.47871	0.180389	0.68186
1141	plcb3	1.36032	0.605341	0.177245	0.68186
1142	klf12a	1.36005	4.74	0.181984	0.68186
1143	znf1004	1.3597	1.24112	0.180136	0.68186
1144	fam208b	1.35945	1.10671	0.179112	0.68186
1145	bicra	1.35919	1.73944	0.1803	0.68186
1146	dock7	1.35914	0.962996	0.17879	0.68186
1147	rab7	1.35872	0.941888	0.179293	0.68186
1148	CABZ01089025.1	1.35844	1.2185	0.180262	0.68186
1149	mep1a.2	1.35802	24.555	0.18268	0.68186
1150	syt14b	1.35687	1.19772	0.180373	0.68186
1151	chrna5	1.3562	1.17521	0.179516	0.68186
1152	shc1	1.35592	2.05285	0.181712	0.68186
1153	cnot6l	1.35559	27.6914	0.183448	0.68186
1154	hoxa4a	1.35515	0.661808	0.179009	0.68186
1155	trdmt1	1.35484	4.49074	0.183597	0.68186
1156	rab3c	1.35479	1.18766	0.180289	0.68186
1157	sfrp1b	1.35466	2.5188	0.182695	0.68186
1158	tspan2b	1.35406	1.44103	0.181675	0.68186
1159	rassf4	1.35317	4.74786	0.184156	0.68186
1160	slc4a1ap	1.35293	1.54073	0.182111	0.68186
1161	rnf19b	1.35276	2.4733	0.183136	0.68186
1162	xxylt1	1.35255	4.70158	0.184348	0.68186
1163	tti1	1.35131	4.629	0.184733	0.68186
1164	scn1ba	1.35123	1.25467	0.181663	0.68186
1165	sh3bp5b	1.35028	1.2443	0.182185	0.68186
1166	ube2h	1.35022	1.04544	0.181434	0.68186
1167	CR628395.2	1.35017	26.114	0.185163	0.68186
1168	slc12a2	1.3501	1.18378	0.182256	0.68186
1169	becn1	1.35004	1.19515	0.182669	0.68186
1170	panx1b	1.34974	1.202	0.182202	0.68186
1171	ddx18	1.3497	1.73882	0.183345	0.68186
1172	drd2l	1.34934	3.64643	0.185144	0.68186
1173	fam20ca	1.34775	2.72793	0.185078	0.68186
1174	pdrg1	1.34765	1.9492	0.184148	0.68186
1175	znf1140	1.34724	5.14157	0.186066	0.68186
1176	slc25a51a	1.34692	1.97165	0.184215	0.68186
1177	si:ch211-117a13.2	1.34685	1.42281	0.18398	0.68186
1178	hoxb8b	1.34569	1.32012	0.183382	0.68186
1179	znf513a	1.34551	1.32352	0.183897	0.68186
1180	GMEB2	1.34513	1.67352	0.185003	0.68186
1181	smarcd3b	1.34493	1.06212	0.18343	0.68186
1182	5S_rRNA-471	1.34485	28.1666	0.18686	0.68186
1183	ctps1a	1.34481	4.65265	0.18681	0.68186
1184	med1	1.34399	1.51579	0.184785	0.68186
1185	si:ch211-196f2.7	1.34359	4.24491	0.187199	0.68186
1186	si:dkey-22l11.6	1.34262	26.3784	0.187575	0.68186
1187	cdc34b	1.34253	1.08111	0.183856	0.68186
1188	si:ch211-153a8.4	1.34206	27.5754	0.187755	0.68186
1189	ogg1	1.34201	1.48703	0.185537	0.68186
1190	si:ch73-57f22.2	1.34104	4.24724	0.187969	0.68186
1191	CR925761.1	1.34066	2.77912	0.187181	0.68186
1192	snx8a	1.34006	26.5492	0.188396	0.68186
1193	rapgef6	1.33901	2.16932	0.187488	0.68186
1194	limd2	1.33861	1.71997	0.186659	0.68186
1195	BX000701.2	1.33855	27.5875	0.188886	0.68186
1196	si:cabz01021430.2	1.33708	2.31726	0.188439	0.68186
1197	hoxb10a	1.33598	1.17074	0.185869	0.68186
1198	cutc	1.33564	1.69312	0.187757	0.68186
1199	proser3	1.33511	2.68162	0.18871	0.68186
1200	si:dkey-57n24.6	1.33461	2.03219	0.189167	0.68186
1201	pdf	1.33436	1.99643	0.188405	0.68186
1202	ppa1b	1.33349	1.44391	0.188225	0.68186
1203	si:dkeyp-7a3.1	1.33287	26.0581	0.190724	0.68186
1204	slc27a1a	1.3326	27.4426	0.190814	0.68186
1205	szt2	1.33195	1.69588	0.18917	0.68186
1206	celf5b	1.33195	1.27744	0.187923	0.68186
1207	nacc1a	1.33188	1.94483	0.18943	0.68186
1208	ccdc73	1.33079	27.0453	0.191402	0.68186
1209	CR855306.1	1.32968	2.53662	0.191006	0.68186
1210	rps27.2	1.32956	0.958316	0.188094	0.68186
1211	msl2b	1.32931	1.13231	0.188624	0.68186
1212	armc5	1.32919	25.8165	0.191923	0.68186
1213	med21	1.32915	1.44455	0.189287	0.68186
1214	plpp4	1.32896	4.10339	0.191852	0.68186
1215	sh3bp5la	1.32895	1.29304	0.188667	0.68186
1216	si:ch211-282k23.2	1.32894	3.99613	0.191853	0.68186
1217	med13b	1.32877	1.04416	0.188712	0.68186
1218	sort1a	1.32847	26.2847	0.192158	0.68186
1219	zbtb16b	1.32827	3.51058	0.192009	0.68186
1220	si:dkey-29p10.4	1.32749	1.61231	0.190338	0.68186
1221	abca2	1.32707	1.45135	0.190212	0.68186
1222	BX322657.3	1.32679	1.90075	0.191215	0.68186
1223	esama	1.32652	1.96753	0.190801	0.68186
1224	ebf1b	1.32628	25.4709	0.192877	0.68186
1225	hmgb3b	1.32569	1.42306	0.190426	0.68186
1226	CR925761.3	1.32503	2.37688	0.192387	0.68186
1227	nampta	1.32459	3.9428	0.193268	0.68186
1228	col1a1b	1.32417	1.30594	0.192916	0.68186
1229	si:ch211-227m13.1	1.32391	1.96078	0.192544	0.68186
1230	kif3cb	1.32318	1.27999	0.190884	0.68186
1231	ces3	1.323	26.6064	0.193955	0.68186
1232	herc7	1.32292	2.59073	0.192869	0.68186
1233	zgc:110688	1.32222	1.42575	0.192032	0.68186
1234	znf143b	1.32205	1.3553	0.191648	0.68186
1235	arhgef2	1.32094	0.976053	0.191477	0.68186
1236	si:dkey-14o6.2	1.31955	4.05474	0.194968	0.68186
1237	sirt1	1.31878	1.34708	0.19261	0.68186
1238	CABZ01081730.2	1.31798	2.66205	0.194475	0.68186
1239	birc2	1.31788	1.11201	0.192569	0.68186
1240	slc7a8a	1.31778	1.45031	0.193815	0.68186
1241	bcas2	1.31752	1.18189	0.192438	0.68186
1242	CR381686.5	1.31712	26.7356	0.195899	0.68186
1243	retreg2	1.31665	1.37062	0.193198	0.68186
1244	grm4	1.31655	1.12749	0.192625	0.68186
1245	si:ch211-223m11.2	1.31653	27.7248	0.196094	0.68186
1246	si:dkey-53k12.33	1.31502	25.8424	0.196597	0.68186
1247	ddx3a	1.31481	1.15163	0.193537	0.68186
1248	CABZ01052431.1	1.31477	2.25602	0.195498	0.68186
1249	si:ch211-241b2.4	1.31425	3.89099	0.19666	0.68186
1250	slc9a2	1.31412	26.3585	0.196895	0.68186
1251	n4bp1	1.31386	1.72206	0.194685	0.68186
1252	lcorl	1.31214	1.03099	0.194229	0.68186
1253	wdr18	1.31205	1.71836	0.195612	0.68186
1254	nrxn1b	1.31011	2.04385	0.197522	0.68186
1255	CU104777.1	1.31006	0.991787	0.195914	0.68186
1256	eif4g3a	1.30983	0.900499	0.194669	0.68186
1257	rfx1a	1.30904	1.23874	0.195743	0.68186
1258	CABZ01073546.1	1.30849	1.10691	0.195492	0.68186
1259	itpk1b	1.30834	1.44706	0.196899	0.68186
1260	il1rapl1b	1.3071	1.62581	0.197098	0.68186
1261	zgc:154054	1.30708	25.7815	0.199249	0.68186
1262	sema4e	1.30695	4.0938	0.199163	0.68186
1263	si:rp71-1h20.5	1.3069	1.31278	0.196774	0.68186
1264	fblim1	1.30637	2.57049	0.198092	0.68186
1265	pex7	1.30614	2.073	0.198026	0.68186
1266	ebna1bp2	1.30552	1.40115	0.197801	0.68186
1267	fibpb	1.30433	2.38709	0.198922	0.68186
1268	kiz	1.30431	1.66049	0.198317	0.68186
1269	ENSDARG00000086998	1.30416	3.72866	0.200039	0.68186
1270	tox3	1.30382	1.06457	0.197153	0.68186
1271	ginm1	1.30231	1.08963	0.197085	0.68186
1272	scamp2	1.30189	1.94401	0.19935	0.68186
1273	BX890539.1	1.30163	3.76766	0.200857	0.68186
1274	mettl26	1.30119	2.29442	0.200022	0.68186
1275	ints8	1.30051	1.13839	0.198671	0.68186
1276	cops5	1.29997	1.46351	0.199062	0.68186
1277	ccdc57	1.29952	27.3267	0.201806	0.68186
1278	aspa	1.29864	1.89563	0.200263	0.68186
1279	rnf166	1.29821	1.10088	0.198854	0.68186
1280	RBMS1 (1 of many)	1.29729	2.12518	0.201181	0.68186
1281	adal	1.29666	3.70412	0.202531	0.68186
1282	fam63a	1.29649	1.69327	0.200957	0.68186
1283	btbd2b	1.29634	1.98645	0.201116	0.68186
1284	si:dkeyp-2e4.3-1	1.29601	2.18759	0.201826	0.68186
1285	si:dkey-246j6.1	1.2959	25.9613	0.203037	0.68186
1286	hoxd3a	1.29559	0.716961	0.199278	0.68186
1287	akt1s1	1.2955	1.18717	0.199653	0.68186
1288	clint1a	1.29518	26.1996	0.20328	0.68186
1289	sulf2a	1.29513	1.60005	0.20105	0.68186
1290	si:dkey-14k9.2	1.29504	2.67244	0.202934	0.68186
1291	tlk2	1.29456	1.0011	0.200012	0.68186
1292	hoxb6b	1.29412	1.62408	0.201827	0.68186
1293	zgc:112977	1.29406	1.46926	0.20127	0.68186
1294	fbxo32	1.29391	1.97347	0.201503	0.68186
1295	soga1	1.29387	1.14975	0.200876	0.68186
1296	nrarpb	1.29365	27.5125	0.203804	0.68186
1297	adam15	1.29361	1.76884	0.202601	0.68186
1298	rerea	1.29306	0.657344	0.20044	0.68186
1299	RAB21	1.29283	1.40227	0.201731	0.68186
1300	BX005254.3	1.29198	1.32929	0.201934	0.68186
1301	si:ch211-161m3.4	1.29157	2.48384	0.203198	0.68186
1302	ano9b	1.29145	4.81461	0.204518	0.68186
1303	angptl2b	1.29121	1.35317	0.202394	0.68186
1304	BX005223.1	1.2909	26.9019	0.204748	0.68186
1305	tmem135	1.2903	1.92128	0.202765	0.68186
1306	CABZ01037298.1	1.28911	1.426	0.202958	0.68186
1307	acsl5	1.28885	4.19779	0.205351	0.68186
1308	FP067451.1	1.28883	1.07652	0.202537	0.68186
1309	ino80e-1	1.28868	2.31591	0.204581	0.68186
1310	cntrl	1.28811	26.4924	0.205705	0.68186
1311	pdgfd	1.28808	4.6637	0.20566	0.68186
1312	epc1b	1.28686	1.01185	0.202943	0.68186
1313	coasy	1.28578	1.74551	0.20484	0.68186
1314	ythdc1	1.28449	0.851103	0.203096	0.68186
1315	tmem184c	1.28399	1.79317	0.205814	0.68186
1316	stxbp1b	1.28376	3.57402	0.206926	0.68186
1317	CT573264.1	1.28357	1.13553	0.204983	0.68186
1318	FO704873.2	1.28326	1.81584	0.205617	0.68186
1319	CABZ01099885.1	1.28312	3.29642	0.20703	0.68186
1320	si:ch1073-398f15.1	1.28261	25.9171	0.207607	0.68186
1321	trps1	1.28182	1.73768	0.205546	0.68186
1322	zfat	1.28167	26.6306	0.207932	0.68186
1323	ncoa1	1.2813	1.03821	0.205129	0.68186
1324	AL954861.2	1.28087	0.853546	0.205327	0.68186
1325	baxa-1	1.27953	1.38877	0.205972	0.68186
1326	ift52	1.2793	1.88131	0.206984	0.68186
1327	pi4kaa	1.27919	1.26718	0.205841	0.68186
1328	si:ch211-67n3.9	1.27914	1.13456	0.205548	0.68186
1329	zgc:92664	1.27846	1.87218	0.207181	0.68186
1330	spopla	1.2783	2.02626	0.207465	0.68186
1331	atg4a	1.27813	1.71156	0.207613	0.68186
1332	FO704859.1	1.2778	3.47851	0.208969	0.68186
1333	slc25a32a	1.27723	1.01003	0.206486	0.68186
1334	si:ch211-37e10.2	1.27648	2.29441	0.208406	0.68186
1335	si:dkeyp-97b10.3	1.27572	1.6301	0.207862	0.68186
1336	dixdc1b	1.27525	1.77442	0.208237	0.68186
1337	si:dkeyp-72a4.1	1.275	3.38422	0.210082	0.68186
1338	CABZ01072359.1	1.27477	1.37182	0.207546	0.68186
1339	CR769769.2	1.27459	2.10411	0.209171	0.68186
1340	BX005129.1	1.27458	27.2999	0.210404	0.68186
1341	gria4b	1.27456	0.890844	0.206655	0.68186
1342	pax7a	1.2743	2.85157	0.210381	0.68186
1343	znf1161	1.27415	3.47137	0.210359	0.68186
1344	klf11b	1.27408	1.22958	0.207656	0.68186
1345	ENSDARG00000076697	1.27366	0.959542	0.207659	0.68186
1346	sssca1	1.27336	1.58176	0.208645	0.68186
1347	tcea2	1.27324	1.8172	0.20916	0.68186
1348	FP340292.1	1.27268	2.09022	0.209815	0.68186
1349	samd10b	1.27243	1.56352	0.208846	0.68186
1350	asb4	1.27234	27.1715	0.211191	0.68186
1351	ENSDARG00000007289	1.27225	3.77419	0.211044	0.68186
1352	si:ch73-233f7.5	1.27212	1.92718	0.209363	0.68186
1353	pbrm1	1.27202	1.08618	0.208639	0.68186
1354	pigs	1.2715	1.4942	0.209318	0.68186
1355	CABZ01077217.1	1.27134	3.98873	0.211406	0.68186
1356	CABZ01078781.1	1.2707	1.27346	0.209371	0.68186
1357	mcat-1	1.26912	3.46224	0.211995	0.68186
1358	cbarpb	1.269	1.58741	0.210342	0.68186
1359	nudt22	1.26891	2.49238	0.210879	0.68186
1360	znf45l	1.26866	1.58784	0.210686	0.68186
1361	tmem59	1.26854	1.23342	0.209471	0.68186
1362	FOXN2 (1 of many)	1.26785	1.9444	0.210666	0.68186
1363	ppp1r16b	1.26784	1.74689	0.210958	0.68186
1364	ing3	1.26765	1.2146	0.210156	0.68186
1365	cd44b	1.26753	1.80577	0.210938	0.68186
1366	phldb1b	1.26746	1.13436	0.209944	0.68186
1367	kcnn1a	1.26671	0.888111	0.209943	0.68186
1368	rnf11a	1.26622	1.43633	0.211094	0.68186
1369	rpl37-1	1.26595	0.650713	0.209902	0.68186
1370	arnt	1.26584	1.34729	0.210955	0.68186
1371	cd22	1.26419	26.8287	0.214066	0.68186
1372	cyp2u1	1.26416	1.83807	0.212111	0.68186
1373	efna1b	1.26372	2.40692	0.213144	0.68186
1374	ush1gb	1.2625	4.0559	0.214538	0.68186
1375	si:dkey-261i16.5	1.26189	27.5554	0.214885	0.68186
1376	slu7	1.26103	1.14348	0.212393	0.68186
1377	inpp5l	1.26045	1.44549	0.213234	0.68186
1378	nop2	1.25998	3.40884	0.215399	0.68186
1379	si:dkey-77f5.15	1.25976	26.7467	0.215643	0.68186
1380	si:ch211-261n11.7	1.25908	1.09456	0.212839	0.68186
1381	adgrf8	1.25901	27.1502	0.215911	0.68186
1382	ucp3-1	1.25876	2.87681	0.215823	0.68186
1383	iffo2a	1.2582	1.78604	0.214322	0.68186
1384	fam57bb	1.25808	1.24023	0.213602	0.68186
1385	akap9	1.25806	1.30078	0.214621	0.68186
1386	rasl10a	1.25801	1.82744	0.21434	0.68186
1387	zgc:65997	1.2576	2.05185	0.214536	0.68186
1388	ezh2	1.25535	1.46943	0.215098	0.68186
1389	frmpd1b	1.25535	1.05239	0.214244	0.68186
1390	clasp2	1.2553	0.847524	0.213332	0.68186
1391	dfna5b	1.25498	2.87717	0.216949	0.68186
1392	e2f5	1.25485	1.59705	0.215462	0.68186
1393	CR407594.2	1.25468	3.43633	0.217183	0.68186
1394	fam117aa	1.25387	1.27757	0.215348	0.68186
1395	gpr137ba	1.25264	2.18112	0.21675	0.68186
1396	hsdl1	1.2524	27.7067	0.218281	0.68186
1397	rplp1	1.25226	0.76315	0.214823	0.68186
1398	cdc40	1.25141	1.94192	0.216992	0.68186
1399	paqr5a	1.25136	1.57681	0.215888	0.68186
1400	mast3a	1.25122	1.81309	0.217247	0.68186
1401	kcnk4a	1.25104	3.15268	0.218376	0.68186
1402	si:ch1073-456m8.1	1.25044	1.71235	0.21718	0.68186
1403	actl6a	1.24991	1.15459	0.215819	0.68186
1404	si:dkey-38p12.3	1.24899	2.31935	0.218118	0.68186
1405	snip1	1.24896	1.7963	0.21748	0.68186
1406	ptpn13	1.24842	26.1482	0.219719	0.68186
1407	asb13a.2	1.24824	3.32231	0.219378	0.68186
1408	PEPD	1.24794	3.99772	0.219762	0.68186
1409	lonp2	1.24707	1.45848	0.217681	0.68186
1410	coro1b	1.24689	0.998458	0.217362	0.68186
1411	si:ch211-14a17.11	1.24663	1.25911	0.217871	0.68186
1412	cnot6b	1.24603	1.70369	0.219469	0.68186
1413	arid1ab	1.2445	0.924082	0.217884	0.68186
1414	rnps1	1.24447	1.02867	0.218302	0.68186
1415	dlgap4b	1.24388	1.33348	0.219336	0.68186
1416	SNORA73-1	1.24179	2.18959	0.220716	0.68186
1417	tekt4	1.24037	2.32921	0.221191	0.68186
1418	cyp1b1	1.24002	26.1957	0.222773	0.68186
1419	sorcs1	1.23949	0.379834	0.21916	0.68186
1420	tet2	1.23925	0.868152	0.219941	0.68186
1421	nlgn2a	1.23836	0.969233	0.220273	0.68186
1422	scdb	1.23767	1.02518	0.220168	0.68186
1423	CABZ01021435.2	1.23683	3.35848	0.223653	0.68186
1424	cdk6	1.23682	3.18577	0.223549	0.68186
1425	nhlrc2	1.23681	3.20505	0.223511	0.68186
1426	star	1.23676	3.22748	0.223508	0.68186
1427	lrrc8db	1.2363	3.14605	0.223816	0.68186
1428	aldh2.1	1.23551	1.29142	0.221736	0.68186
1429	olfm2a	1.23525	1.10441	0.221258	0.68186
1430	zgc:112332	1.23393	2.55145	0.223723	0.68186
1431	utp6	1.23383	1.53659	0.222626	0.68186
1432	creb3l2	1.23381	4.72225	0.225016	0.68186
1433	stk24b	1.23373	1.09229	0.222106	0.68186
1434	zbed4	1.23292	1.01872	0.22246	0.68186
1435	ENSDARG00000097103	1.232	3.12784	0.225241	0.68186
1436	si:cabz01071911.3	1.23186	27.4071	0.225772	0.68186
1437	frem2a	1.23154	2.78397	0.22511	0.68186
1438	med24	1.23151	1.41795	0.223207	0.68186
1439	zfpm1	1.23148	1.98142	0.224628	0.68186
1440	ska3	1.23063	27.4277	0.226226	0.68186
1441	jarid2b	1.23056	2.12403	0.224894	0.68186
1442	irs4a	1.23037	0.862294	0.223078	0.68186
1443	nkiras1	1.22911	0.722617	0.223031	0.68186
1444	gucd1	1.22877	1.80727	0.225102	0.68186
1445	acsl4a	1.22852	1.77004	0.225186	0.68186
1446	b4galt7	1.22849	3.15559	0.226526	0.68186
1447	si:dkey-244a7.1	1.22814	1.64779	0.22563	0.68186
1448	si:ch211-161c3.5	1.22789	1.07111	0.224353	0.68186
1449	g6pca.2	1.22751	4.49529	0.227327	0.68186
1450	si:cabz01032454.3	1.22664	4.30239	0.227625	0.68186
1451	kidins220a	1.22663	2.02457	0.226909	0.68186
1452	naa15a	1.22577	1.22677	0.225579	0.68186
1453	si:ch211-79k12.2	1.22508	1.77797	0.226327	0.68186
1454	mettl4	1.22418	2.63114	0.227572	0.68186
1455	atp7a	1.22397	1.71508	0.227446	0.68186
1456	erbb3b	1.22321	2.9976	0.228505	0.68186
1457	si:dkey-43k4.3	1.22179	3.08444	0.229005	0.68186
1458	dner	1.22105	1.51007	0.227631	0.68186
1459	CR846082.1	1.22088	2.06767	0.228233	0.68186
1460	CABZ01056637.1	1.22049	3.06226	0.229475	0.68186
1461	tmem184ba	1.22039	2.78752	0.229439	0.68186
1462	atg5	1.22011	1.40823	0.227865	0.68186
1463	zgc:66160	1.21994	1.47506	0.227902	0.68186
1464	ror2	1.21949	26.3555	0.230374	0.68186
1465	si:dkey-234i14.6	1.21848	1.22248	0.228239	0.68186
1466	CT573204.1	1.21808	3.03923	0.230378	0.68186
1467	erap1a	1.21793	2.34758	0.229595	0.68186
1468	riok2	1.21782	1.37091	0.228219	0.68186
1469	atg13	1.21721	1.12089	0.227879	0.68186
1470	cdkn1d	1.21711	0.916082	0.227998	0.68186
1471	rhot2	1.21694	1.9934	0.230166	0.68186
1472	gatsl2	1.2152	1.05978	0.22899	0.68186
1473	gabpb2a	1.21444	2.45605	0.23117	0.68186
1474	wdr36	1.21437	1.7673	0.230225	0.68186
1475	ppm1lb	1.21314	1.31476	0.230801	0.68186
1476	arpp19b	1.21184	1.61886	0.231359	0.68186
1477	nfxl1	1.21142	2.00419	0.232104	0.68186
1478	tcaim	1.21125	2.3147	0.232955	0.68186
1479	si:dkey-60a16.1	1.21119	3.56201	0.233276	0.68186
1480	CR538726.1	1.21079	1.06035	0.231217	0.68186
1481	adcy8	1.21077	0.936961	0.230567	0.68186
1482	zgc:110239	1.2107	1.02746	0.229721	0.68186
1483	si:ch211-277c7.7	1.21028	1.82103	0.232417	0.68186
1484	cry1ab	1.21008	1.2997	0.23141	0.68186
1485	kdm6ba	1.20995	0.856646	0.230884	0.68186
1486	wasf1	1.20963	1.37864	0.23131	0.68186
1487	or130-1	1.20921	3.05471	0.233822	0.68186
1488	anxa13l	1.2092	2.64025	0.233187	0.68186
1489	ticrr	1.20907	25.8743	0.234304	0.68186
1490	pqlc2	1.20875	3.03522	0.233855	0.68186
1491	BX001014.2	1.20864	1.22045	0.231368	0.68186
1492	gatd1	1.2058	1.04567	0.232686	0.68186
1493	fdxr	1.20574	26.6667	0.235571	0.68186
1494	zgc:63882	1.20508	1.80302	0.234588	0.68186
1495	eif2ak3	1.20495	2.11016	0.234133	0.68186
1496	celsr3	1.20481	1.0249	0.233092	0.68186
1497	btbd11b	1.20339	2.99712	0.235938	0.68186
1498	gna13a	1.20249	0.321126	0.232897	0.68186
1499	fzr1b	1.20129	1.14218	0.234341	0.68186
1500	gabbr1a	1.2004	1.36987	0.235224	0.68186
1501	mmel1	1.2003	2.09616	0.236145	0.68186
1502	si:dkey-163f14.6	1.1989	2.87991	0.237732	0.68186
1503	tspan9b	1.19879	1.87711	0.236681	0.68186
1504	thoc7	1.1986	1.73371	0.236316	0.68186
1505	kirrel1b	1.19858	1.00478	0.235308	0.68186
1506	cblb	1.19787	1.53443	0.236516	0.68186
1507	CABZ01053976.1	1.19698	2.03174	0.238112	0.68186
1508	mfn2	1.19668	1.32424	0.237271	0.68186
1509	rpn2	1.1957	0.996372	0.235908	0.68186
1510	traf2a	1.19569	1.42641	0.23738	0.68186
1511	p2rx7	1.19554	2.93413	0.239028	0.68186
1512	gc2	1.19554	26.4231	0.239483	0.68186
1513	hnrnph3	1.19537	3.84838	0.239393	0.68186
1514	hemk1	1.1946	2.87943	0.239536	0.68186
1515	pcyt1ba	1.19425	1.03701	0.23684	0.68186
1516	si:dkey-71l4.5	1.19404	2.04107	0.2393	0.68186
1517	snx1a	1.19379	1.21024	0.237733	0.68186
1518	si:dkey-192d15.1	1.19232	26.1594	0.240726	0.68186
1519	p4htm	1.19106	1.34728	0.238965	0.68186
1520	si:dkey-264f17.5	1.19044	3.22397	0.241141	0.68186
1521	pcdh2ab1	1.19025	2.16405	0.240802	0.68186
1522	enpp5	1.18918	2.78033	0.241649	0.68186
1523	si:dkey-66i24.7	1.189	3.01513	0.241506	0.68186
1524	CABZ01041336.1	1.18787	1.89461	0.240996	0.68186
1525	rab40c	1.18748	1.0073	0.239283	0.68186
1526	CABZ01081722.1	1.18654	2.39022	0.242302	0.68186
1527	nop58	1.18636	3.02687	0.242769	0.68186
1528	foxg1c	1.18595	27.4005	0.243202	0.68186
1529	si:ch211-150g13.3	1.18526	0.828685	0.240298	0.68186
1530	isca1	1.18457	1.10384	0.241213	0.68186
1531	nyap2b	1.18448	1.5976	0.241966	0.68186
1532	frmd4ba	1.18426	1.58632	0.241548	0.68186
1533	gtpbp2b	1.18412	1.13387	0.241296	0.68186
1534	serbp1a	1.18321	0.871366	0.240963	0.68186
1535	snap23.2	1.18229	27.1504	0.244633	0.68186
1536	si:ch211-214c20.1	1.18186	2.07195	0.243572	0.68186
1537	numb	1.18161	1.12414	0.242739	0.68186
1538	si:dkey-88e18.8	1.18138	2.14965	0.244084	0.68186
1539	ctc1	1.18127	1.93033	0.243522	0.68186
1540	chd8	1.18091	1.17276	0.242882	0.68186
1541	CDK18	1.18084	1.18294	0.242316	0.68186
1542	si:dkey-238k10.3	1.1803	2.77782	0.244777	0.68186
1543	abhd6a	1.18021	3.27991	0.245109	0.68186
1544	cabp1b	1.17979	1.98668	0.244138	0.68186
1545	ufl1	1.1788	1.45031	0.244111	0.68186
1546	rprd1a	1.17873	1.64261	0.244031	0.68186
1547	mthfs	1.17862	1.67629	0.24403	0.68186
1548	si:ch211-238e22.7	1.17861	26.1818	0.246079	0.68186
1549	mob1ba	1.17822	1.65114	0.244384	0.68186
1550	odf2b	1.17747	4.2755	0.246453	0.68186
1551	uck2b	1.17692	1.15851	0.244029	0.68186
1552	atp8b1	1.17683	2.0454	0.244801	0.68186
1553	flrt1b	1.17664	1.49326	0.245006	0.68186
1554	ttll9	1.17533	1.5839	0.245326	0.68186
1555	ENSDARG00000016545	1.17478	1.99226	0.246277	0.68186
1556	tmem175	1.17452	1.3196	0.245071	0.68186
1557	inpp5ka	1.17434	1.44259	0.245451	0.68186
1558	slc7a14b	1.17404	0.834806	0.24541	0.68186
1559	CR812832.2	1.17369	2.71086	0.247306	0.68186
1560	evlb	1.17347	0.713206	0.244767	0.68186
1561	wdr93	1.17343	26.8765	0.24812	0.68186
1562	BX470116.1	1.1732	1.27596	0.246083	0.68186
1563	plekhb2	1.17313	1.27009	0.246183	0.68186
1564	tmem181	1.17292	1.06289	0.245453	0.68186
1565	pde1a	1.17209	1.58343	0.246865	0.68186
1566	fyco1a	1.17107	2.23234	0.24731	0.68186
1567	FP017169.2	1.17058	1.3721	0.247681	0.68186
1568	tenm4	1.17012	0.67145	0.246312	0.68186
1569	cdh24b	1.16989	1.27349	0.247563	0.68186
1570	smchd1	1.16983	1.01153	0.247039	0.68186
1571	rps18	1.16955	0.735212	0.246185	0.68186
1572	ccng2	1.16867	0.967658	0.246596	0.68186
1573	fam171a2b	1.16761	1.19943	0.247809	0.68186
1574	ints12	1.16638	1.60887	0.249101	0.68186
1575	snx27b	1.16456	1.22992	0.249227	0.68186
1576	cdc14aa	1.16447	27.2622	0.251689	0.68186
1577	si:dkeyp-90h9.1	1.16345	2.75974	0.25148	0.68186
1578	5S_rRNA-343	1.16341	2.87053	0.25144	0.68186
1579	cdc14ab	1.16233	25.9668	0.252544	0.68186
1580	rcc2	1.16198	1.24342	0.250203	0.68186
1581	trim44	1.16185	1.03706	0.249964	0.68186
1582	nkd1	1.16104	2.72167	0.252333	0.68186
1583	capn2a	1.16087	2.92372	0.252663	0.68186
1584	rapgef2	1.16085	0.805181	0.249932	0.68186
1585	pcdh1g9	1.16078	0.986068	0.250275	0.68186
1586	nomo	1.16009	1.20071	0.251039	0.68186
1587	CR450695.1	1.15909	2.08161	0.251987	0.68186
1588	ttc37	1.15856	1.53918	0.252554	0.68186
1589	col9a1b	1.15769	26.4667	0.254411	0.68186
1590	kdm2ab	1.15612	1.14514	0.252603	0.68186
1591	rbm27	1.15521	1.48522	0.253829	0.68186
1592	si:dkey-27n6.4	1.15519	1.83411	0.254256	0.68186
1593	si:dkey-94l16.4	1.15512	1.37578	0.253173	0.68186
1594	hmox2b	1.15343	1.69729	0.254325	0.68186
1595	mipb	1.15266	3.91204	0.25633	0.68186
1596	ntpcr	1.15183	2.64611	0.256547	0.68186
1597	exoc1	1.15111	0.91837	0.254004	0.68186
1598	slc2a15a	1.15108	3.59887	0.256904	0.68186
1599	camta1b	1.15083	0.54508	0.253137	0.68186
1600	tbc1d30	1.1507	1.08842	0.254327	0.68186
1601	tmem86a	1.15055	1.03525	0.254409	0.68186
1602	CABZ01066720.1	1.15034	1.71498	0.25582	0.68186
1603	si:dkey-156n14.3	1.14942	1.10901	0.255291	0.68186
1604	znf975	1.14883	1.48861	0.256135	0.68186
1605	ndufaf2	1.14846	1.2188	0.255365	0.68186
1606	mtf2	1.14827	1.77387	0.256634	0.68186
1607	ttn.2	1.14819	2.65329	0.257594	0.68186
1608	BX324216.4	1.14764	1.42991	0.256619	0.68186
1609	usp45	1.1476	2.69683	0.257679	0.68186
1610	znf1075	1.14684	2.68408	0.258442	0.68186
1611	adgra3	1.14638	2.695	0.258206	0.68186
1612	AC024175.13	1.14589	0.890272	0.255847	0.68186
1613	slc16a10	1.14517	1.8573	0.257115	0.68186
1614	zgc:101858	1.14499	2.87674	0.259011	0.68186
1615	zbtb41	1.14477	0.916544	0.256551	0.68186
1616	mafk	1.14457	2.82206	0.259104	0.68186
1617	borcs5	1.14396	1.35863	0.257811	0.68186
1618	tbc1d15	1.14316	1.38625	0.257896	0.68186
1619	si:ch211-288g17.3	1.14309	0.869271	0.256942	0.68186
1620	znf1009-2	1.14251	1.75707	0.259146	0.68186
1621	znf1149	1.14217	2.46053	0.260208	0.68186
1622	stk17b	1.14161	2.62027	0.260103	0.68186
1623	gnsb	1.14061	2.60798	0.260614	0.68186
1624	rbm15b	1.14032	1.64317	0.259655	0.68186
1625	CR848841.1	1.14005	27.3684	0.26159	0.68186
1626	ralgps2	1.13978	1.05568	0.259131	0.68186
1627	glb1l	1.13944	27.3259	0.261844	0.68186
1628	tmc6b	1.13933	1.70443	0.26015	0.68186
1629	snupn	1.13931	1.54078	0.26015	0.68186
1630	si:dkeyp-86c4.1	1.13915	3.02505	0.261575	0.68186
1631	BX908780.2	1.13892	1.22211	0.259684	0.68186
1632	zbtb1	1.13892	1.45413	0.26021	0.68186
1633	dr1	1.13884	0.976252	0.259465	0.68186
1634	lpin1	1.13871	1.20853	0.260151	0.68186
1635	klhl13-1	1.1381	0.965582	0.259914	0.68186
1636	msl2a	1.13795	1.27805	0.260062	0.68186
1637	rps27a	1.13778	0.819203	0.259196	0.68186
1638	emid1	1.13737	2.65374	0.262074	0.68186
1639	CLDN20 (1 of many)	1.13727	1.30271	0.260393	0.68186
1640	tex26	1.13685	1.07412	0.260421	0.68186
1641	zc3h18	1.13684	1.0282	0.260272	0.68186
1642	aurkaip1	1.13673	1.13993	0.260187	0.68186
1643	LRRC4C	1.13671	0.880472	0.25967	0.68186
1644	CR388042.1	1.13569	26.1974	0.263391	0.68186
1645	prrc1	1.13561	1.87375	0.26182	0.68186
1646	fgf14	1.13499	2.64922	0.262813	0.68186
1647	CU207221.3	1.13484	2.5272	0.262863	0.68186
1648	pcdh2g8	1.13458	1.14664	0.261839	0.68186
1649	ENSDARG00000102078	1.13448	1.80737	0.262544	0.68186
1650	CR735125.2	1.13421	1.4525	0.262337	0.68186
1651	asns	1.13414	2.48816	0.26317	0.68186
1652	st8sia7.1	1.13263	1.86899	0.263161	0.68186
1653	josd1	1.13253	1.47407	0.262487	0.68186
1654	daglb	1.13221	1.11129	0.262342	0.68186
1655	osbpl11	1.13179	1.91357	0.263395	0.68186
1656	GFOD1	1.13175	1.35234	0.26278	0.68186
1657	epha2b	1.13111	3.66917	0.26521	0.68186
1658	nus1	1.13109	1.63805	0.263671	0.68186
1659	ENSDARG00000094300	1.13096	0.88788	0.262278	0.68186
1660	CU862019.1	1.13048	1.61236	0.263474	0.68186
1661	dnajb14	1.13046	1.10798	0.263403	0.68186
1662	hs6st1b	1.13013	0.860037	0.261865	0.68186
1663	tet1	1.1301	1.28131	0.263207	0.68186
1664	tsr2	1.12905	1.72396	0.26448	0.68186
1665	aaas	1.12894	3.32698	0.265924	0.68186
1666	mpg	1.12874	1.90359	0.264579	0.68186
1667	WSCD1	1.12784	1.27083	0.264212	0.68186
1668	cep78	1.12694	2.15839	0.265277	0.68186
1669	mbtps1	1.12642	1.11179	0.264831	0.68186
1670	ralgapa1	1.12612	0.815873	0.264411	0.68186
1671	supt16h	1.12458	0.938869	0.265314	0.68186
1672	pcdh2aa15	1.12439	0.726097	0.264766	0.68186
1673	tapt1a	1.12348	0.996928	0.266143	0.68186
1674	gtf2a1	1.12338	0.908774	0.265232	0.68186
1675	si:dkey-250k10.1	1.12332	2.60392	0.267819	0.68186
1676	fibcd1	1.12312	2.59696	0.267707	0.68186
1677	si:ch211-14c7.2	1.1231	1.04728	0.266148	0.68186
1678	si:dkey-202l16.5	1.12296	4.31704	0.26863	0.68186
1679	eml2	1.12277	1.24301	0.266859	0.68186
1680	si:dkey-16p6.1-20	1.1225	26.8103	0.268882	0.68186
1681	znf1143	1.12163	1.41067	0.267754	0.68186
1682	si:ch1073-459b3.2	1.12133	1.52346	0.267617	0.68186
1683	b3galt4	1.12131	1.39845	0.26767	0.68186
1684	h3f3b.1	1.12086	0.789963	0.266265	0.68186
1685	slc35f2	1.12053	1.79596	0.268373	0.68186
1686	ttn.1	1.11994	4.29096	0.269939	0.68186
1687	zgc:113377	1.11971	1.60333	0.2693	0.68186
1688	ENSDARG00000041602	1.11967	1.26152	0.267959	0.68186
1689	CR388132.2	1.1192	1.84415	0.26916	0.68186
1690	cecr1b	1.11899	2.45036	0.269787	0.68186
1691	si:ch211-10d23.5	1.11858	2.62458	0.269677	0.68186
1692	rps26l	1.11637	0.759771	0.26837	0.68186
1693	npnt	1.11577	0.952759	0.268897	0.68186
1694	pard3ab	1.11568	1.21749	0.268873	0.68186
1695	yod1	1.11543	1.1862	0.26949	0.68186
1696	strip2	1.11508	1.9163	0.270705	0.68186
1697	zmp:0000001003	1.11496	2.11786	0.270713	0.68186
1698	znf1159	1.11413	1.76919	0.27142	0.68186
1699	NPNT (1 of many)	1.11408	2.28491	0.271229	0.68186
1700	asmt	1.11286	3.79264	0.272823	0.68186
1701	supt5h	1.11257	0.860189	0.270276	0.68186
1702	col4a1	1.11179	3.01092	0.273274	0.68186
1703	hsf2	1.1115	0.912028	0.270587	0.68186
1704	si:ch211-127m7.2	1.10977	1.83958	0.272484	0.68186
1705	adh5	1.10891	1.35937	0.272561	0.68186
1706	si:ch211-261d7.6	1.1086	0.812333	0.272156	0.68186
1707	wu:fc17b08	1.10793	1.4761	0.273019	0.68186
1708	sgsm1a	1.10786	2.72168	0.274476	0.68186
1709	zgc:113426	1.10708	2.53384	0.274419	0.68186
1710	stk11ip	1.10517	1.21743	0.273881	0.68186
1711	ccdc149a	1.10504	2.53509	0.275275	0.68186
1712	cab39	1.10499	1.7871	0.274932	0.68186
1713	si:dkeyp-121d4.3	1.10488	0.918788	0.273604	0.68186
1714	CABZ01044615.1	1.10455	1.2078	0.274401	0.68186
1715	pcnxl3	1.10382	1.63424	0.275233	0.68186
1716	BX649308.3	1.10371	2.30859	0.276219	0.68186
1717	fgd4a	1.10309	0.804436	0.274049	0.68186
1718	ENSDARG00000079102	1.10307	3.57343	0.276957	0.68186
1719	atxn1b	1.10289	0.909197	0.274324	0.68186
1720	CABZ01079241.1	1.1026	1.73981	0.275933	0.68186
1721	kdm5c	1.10254	0.673969	0.273859	0.68186
1722	si:dkeyp-2e4.2	1.10214	1.77575	0.276258	0.68186
1723	CABZ01032488.1	1.10211	1.15193	0.274961	0.68186
1724	CABZ01044108.1	1.1021	1.68524	0.275712	0.68186
1725	NCKAP1L	1.1021	2.8876	0.277364	0.68186
1726	znf1124-1	1.10155	1.28031	0.275861	0.68186
1727	lpp	1.1013	1.44534	0.27535	0.68186
1728	CU660013.1	1.10067	1.8124	0.275535	0.68186
1729	rps27.1	1.09939	0.759057	0.275085	0.68186
1730	dpy19l3	1.0991	0.881321	0.27599	0.68186
1731	ahcy	1.09905	2.37365	0.277872	0.68186
1732	urb1	1.09858	1.69911	0.277698	0.68186
1733	sema3e	1.09833	2.38299	0.278217	0.68186
1734	brms1la	1.09801	1.05232	0.276643	0.68186
1735	si:rp71-1g18.1	1.09754	1.25507	0.277216	0.68186
1736	rfx7	1.0974	1.24098	0.27733	0.68186
1737	kcnc4	1.09684	2.60475	0.279149	0.68186
1738	nsmce2	1.09646	1.31734	0.27786	0.68186
1739	CABZ01022254.1	1.09607	2.37145	0.279098	0.68186
1740	im:7147486	1.09505	1.08792	0.27789	0.68186
1741	pgghg	1.09499	1.00561	0.277234	0.68186
1742	fam135a	1.09388	1.4303	0.279061	0.68186
1743	CABZ01114898.1	1.09357	0.998726	0.278419	0.68186
1744	pkn2	1.09341	27.0378	0.281282	0.68186
1745	BX649250.1	1.09252	1.17717	0.279516	0.68186
1746	fam217b	1.09225	1.10609	0.279341	0.68186
1747	sbno2a	1.091	1.19372	0.280104	0.68186
1748	pcdh1g18	1.09058	1.05788	0.280174	0.68186
1749	CR847895.2	1.08963	2.30131	0.281858	0.68186
1750	agap3	1.08914	0.924544	0.280222	0.68186
1751	rbm14a	1.08895	0.878877	0.280316	0.68186
1752	ephb4a	1.08886	1.4308	0.2815	0.68186
1753	BX248122.1	1.08816	1.13124	0.281412	0.68186
1754	tmeff1a	1.08785	1.30566	0.281704	0.68186
1755	dnajc21	1.08757	26.9085	0.28382	0.68186
1756	CT025776.1	1.08717	2.40164	0.28298	0.68186
1757	spns1	1.08634	1.10408	0.281964	0.68186
1758	hipk3a	1.08625	1.49694	0.282851	0.68186
1759	apex1	1.08625	1.2646	0.282112	0.68186
1760	BX539307.3	1.08547	2.02175	0.283556	0.68186
1761	si:ch1073-186o8.3	1.08508	3.60579	0.284746	0.68186
1762	si:dkeyp-104f11.6	1.0848	2.39024	0.284107	0.68186
1763	mcl1b	1.08375	1.42604	0.283455	0.68186
1764	pcdh1g31	1.08331	0.854646	0.282588	0.68186
1765	atn1	1.08283	0.773898	0.28303	0.68186
1766	setdb1a	1.08266	0.97379	0.283305	0.68186
1767	tek	1.08265	3.9561	0.285882	0.68186
1768	ccdc50	1.08262	0.74827	0.282905	0.68186
1769	CABZ01081638.1	1.08205	1.23935	0.283878	0.68186
1770	mthfd2l	1.08189	1.79761	0.284581	0.68186
1771	llgl1	1.08169	2.1394	0.285424	0.68186
1772	cby1	1.08136	2.38144	0.285435	0.68186
1773	ntd5	1.08116	2.26581	0.28552	0.68186
1774	stab2	1.081	2.056	0.285665	0.68186
1775	mea1	1.08085	0.729861	0.283978	0.68186
1776	lig3	1.08076	1.01071	0.284142	0.68186
1777	plekhm1	1.07814	1.47657	0.285789	0.68186
1778	sult1st2	1.07769	4.46713	0.288108	0.68186
1779	ENSDARG00000011609	1.07767	0.822592	0.2853	0.68186
1780	serp1	1.07725	1.46739	0.286336	0.68186
1781	chata	1.07697	2.66281	0.287888	0.68186
1782	si:dkey-20i20.10	1.07659	1.81079	0.287615	0.68186
1783	cand1	1.07607	0.85546	0.28614	0.68186
1784	zgc:153292	1.07601	2.91655	0.288458	0.68186
1785	cenpo	1.07544	2.38946	0.288017	0.68186
1786	kdm4b	1.07524	0.727405	0.286064	0.68186
1787	scly	1.07409	2.42712	0.288722	0.68186
1788	zdhhc22	1.07388	1.68562	0.288461	0.68186
1789	srbd1	1.07304	1.74711	0.288746	0.68186
1790	mir99-2	1.07243	2.36151	0.289397	0.68186
1791	unc13c	1.07228	1.20486	0.287934	0.68186
1792	suv420h1	1.07219	0.930565	0.287881	0.68186
1793	ppat	1.07211	2.5331	0.290245	0.68186
1794	CABZ01087434.1	1.07171	1.66526	0.28998	0.68186
1795	AKAP13	1.07146	2.2093	0.289762	0.68186
1796	gtf2ird1	1.07131	0.805469	0.287882	0.68186
1797	si:dkey-194g4.1	1.07113	2.32493	0.289914	0.68186
1798	si:ch211-245h14.1	1.07109	2.35413	0.289925	0.68186
1799	trpc7a	1.07097	2.31229	0.2901	0.68186
1800	MNT (1 of many)	1.0709	1.02788	0.288809	0.68186
1801	neurl1aa	1.07038	1.04899	0.288933	0.68186
1802	nacc2	1.07016	2.3332	0.290346	0.68186
1803	si:dkeyp-2e4.3	1.06969	2.3687	0.290539	0.68186
1804	cep170aa	1.06957	0.805168	0.288927	0.68186
1805	EIF1B	1.06952	0.831635	0.288565	0.68186
1806	map9	1.06906	2.16232	0.291133	0.68186
1807	e2f3	1.06877	27.3017	0.292097	0.68186
1808	c3b.2	1.06874	2.4036	0.291275	0.68186
1809	mafgb	1.06842	1.17176	0.289877	0.68186
1810	tdh2	1.06822	1.00633	0.289638	0.68186
1811	col11a1b	1.06795	1.99069	0.29185	0.68186
1812	FAM196A (1 of many)-1	1.06792	1.66251	0.290974	0.68186
1813	hyal1	1.0667	3.02605	0.292883	0.68186
1814	AL935198.2	1.06664	2.23832	0.291895	0.68186
1815	si:ch211-168d23.3	1.06657	0.840665	0.290368	0.68186
1816	BX855614.1	1.06654	1.54238	0.290724	0.68186
1817	rab1aa	1.06598	2.27468	0.292539	0.68186
1818	CABZ01100467.1	1.06569	1.08405	0.290641	0.68186
1819	si:ch211-106j21.2	1.06559	1.35305	0.291322	0.68186
1820	znf997	1.06512	2.26814	0.293177	0.68186
1821	si:ch73-144d13.8	1.06507	1.79626	0.292278	0.68186
1822	CR388079.2	1.06466	2.18486	0.293129	0.68186
1823	hipk3b	1.06211	2.25697	0.294378	0.68186
1824	tmem82	1.06122	1.77588	0.293748	0.68186
1825	doc2b	1.06102	2.0848	0.294405	0.68186
1826	ltv1	1.0608	1.90903	0.294327	0.68186
1827	CU695207.2	1.06079	2.24895	0.294477	0.68186
1828	adnpb	1.06007	1.11852	0.294023	0.68186
1829	ccdc93	1.05986	1.05415	0.293422	0.68186
1830	cyb5d1	1.05958	1.5751	0.294344	0.68186
1831	CU693502.1	1.05887	2.33036	0.295331	0.68186
1832	thap11	1.05835	0.990604	0.294032	0.68186
1833	si:dkey-81e3.2	1.05796	1.04914	0.294976	0.68186
1834	noc3l	1.05729	4.58918	0.2972	0.68186
1835	si:ch211-165g14.1	1.05722	2.23758	0.296318	0.68186
1836	zgc:85936	1.05652	1.86282	0.296139	0.68186
1837	rad21l1	1.05599	4.11593	0.297752	0.68186
1838	CABZ01074519.1	1.05594	2.31422	0.296729	0.68186
1839	BX323590.1	1.05574	1.29196	0.295443	0.68186
1840	tp63	1.05568	2.14819	0.296966	0.68186
1841	arl5a	1.05564	1.09933	0.295297	0.68186
1842	cabp2b	1.05533	4.46129	0.298076	0.68186
1843	si:ch211-232d10.2	1.05505	2.18585	0.297094	0.68186
1844	flnb	1.05432	4.90913	0.298556	0.68186
1845	zgc:162200	1.0543	1.22931	0.296566	0.68186
1846	wbp1	1.05411	0.970125	0.295952	0.68186
1847	rbm14b	1.05397	0.747068	0.295769	0.68186
1848	srsf2b	1.05368	1.31163	0.297067	0.68186
1849	MEPCE	1.05354	0.986737	0.296439	0.68186
1850	ENSDARG00000106349	1.05226	0.974332	0.297305	0.68186
1851	si:cabz01054396.2	1.05219	2.11985	0.29898	0.68186
1852	CR376767.1	1.05195	2.19492	0.298466	0.68186
1853	si:ch73-233f7.6	1.05134	2.09953	0.299343	0.68186
1854	MANEAL	1.05119	0.998478	0.297537	0.68186
1855	ENSDARG00000057395	1.0505	2.29638	0.299145	0.68186
1856	si:dkeyp-85e10.3	1.05026	2.376	0.299547	0.68186
1857	sdc2	1.0498	1.70349	0.299008	0.68186
1858	si:ch211-181d7.1-1	1.0498	2.0543	0.29927	0.68186
1859	fbxo44	1.04963	1.15027	0.298266	0.68186
1860	homer3b	1.04938	2.10919	0.299408	0.68186
1861	CT025651.1	1.04905	2.16957	0.300277	0.68186
1862	pcdh11	1.04902	0.911029	0.2982	0.68186
1863	ptbp2b	1.04897	0.887733	0.298079	0.68186
1864	edc4	1.04896	1.17864	0.299059	0.68186
1865	pigm	1.04833	1.9706	0.299352	0.68186
1866	GALNT3	1.04828	1.53443	0.299398	0.68186
1867	cdc42bpab	1.04813	0.830701	0.298708	0.68186
1868	pip4k2aa	1.04771	1.12464	0.29934	0.68186
1869	uxt	1.04711	1.25697	0.299608	0.68186
1870	serpinf2b	1.04684	2.27383	0.30084	0.68186
1871	paqr3a	1.04682	1.11034	0.299477	0.68186
1872	si:dkey-11f5.5	1.04648	2.01249	0.300957	0.68186
1873	ilkap	1.04603	1.3995	0.300273	0.68186
1874	si:dkey-61n16.5	1.04539	2.4255	0.302233	0.68186
1875	cbx2	1.04421	1.17852	0.300592	0.68186
1876	llgl2	1.04342	3.91276	0.303439	0.68186
1877	pou2f1b	1.04323	0.844225	0.300768	0.68186
1878	creb5b	1.04287	4.64463	0.303744	0.68186
1879	vps37a	1.04246	1.17921	0.301922	0.68186
1880	znf106b	1.04235	5.07689	0.303998	0.68186
1881	armc8	1.04193	1.21939	0.302337	0.68186
1882	si:ch211-63p21.8	1.0412	4.49369	0.304502	0.68186
1883	reep3a	1.04085	1.14882	0.302529	0.68186
1884	zcchc9	1.04083	1.61916	0.302955	0.68186
1885	mpdu1b	1.04063	1.3332	0.302717	0.68186
1886	strn4	1.0406	2.13329	0.303977	0.68186
1887	txndc5	1.04031	1.62863	0.303754	0.68186
1888	orai1b	1.03975	2.1985	0.303944	0.68186
1889	nkain1	1.03975	0.839938	0.302012	0.68186
1890	spred2a	1.03891	0.894799	0.303118	0.68186
1891	scube2	1.03887	2.15536	0.304721	0.68186
1892	ora4	1.03723	2.11166	0.305105	0.68186
1893	csmd1a	1.03658	1.6469	0.304961	0.68186
1894	gpr146	1.0358	2.23455	0.306597	0.68186
1895	arhgap1	1.03572	1.06073	0.304402	0.68186
1896	zgc:171490	1.0356	2.17849	0.305831	0.68186
1897	zbtb8a	1.03547	1.09024	0.304547	0.68186
1898	si:ch211-153j24.3	1.03481	0.953044	0.304971	0.68186
1899	syt13	1.0348	1.65132	0.304524	0.68186
1900	lipeb	1.03461	2.27469	0.306445	0.68186
1901	vstm4a	1.03451	4.40283	0.307572	0.68186
1902	flnbl	1.0344	2.31156	0.306755	0.68186
1903	gem	1.03438	1.45658	0.30611	0.68186
1904	wdr45	1.03337	0.960808	0.305443	0.68186
1905	aipl1	1.03327	2.34039	0.307199	0.68186
1906	st7	1.03318	0.908656	0.305474	0.68186
1907	jph3	1.03286	1.32359	0.306501	0.68186
1908	chchd6a	1.0323	0.919329	0.305908	0.68186
1909	zgc:100846	1.03131	1.14099	0.306873	0.68186
1910	med11	1.0313	1.15598	0.306593	0.68186
1911	FP017274.1	1.03124	1.60521	0.307601	0.68186
1912	vdrb	1.03025	0.744508	0.306795	0.68186
1913	porcn	1.03018	1.05192	0.307411	0.68186
1914	col16a1	1.03018	3.80119	0.309521	0.68186
1915	znf985	1.02987	2.08479	0.308458	0.68186
1916	slc7a11	1.0289	2.09	0.308949	0.68186
1917	tbc1d9	1.02859	0.850938	0.307692	0.68186
1918	CABZ01021450.4	1.02833	1.47052	0.308355	0.68186
1919	CU694197.1	1.02832	0.915721	0.307797	0.68186
1920	dclre1b	1.02822	1.02524	0.308023	0.68186
1921	fam173a	1.02797	1.19575	0.30821	0.68186
1922	tuba7l	1.02784	2.10467	0.30944	0.68186
1923	BX284635.1	1.0278	2.11702	0.309914	0.68186
1924	arl4cb	1.0268	0.965451	0.308346	0.68186
1925	CR388132.4	1.02603	3.11775	0.31126	0.68186
1926	vezf1b	1.02601	1.11178	0.30944	0.68186
1927	nsd1a	1.02564	0.722443	0.308869	0.68186
1928	tcf3a	1.0246	1.23173	0.310051	0.68186
1929	cgref1	1.02237	1.18081	0.311151	0.68186
1930	wasa	1.02234	2.15249	0.3126	0.68186
1931	plxnb1a	1.02119	1.71269	0.312136	0.68186
1932	tfpt	1.02051	1.11201	0.312043	0.68186
1933	si:ch211-259g3.4	1.0201	1.01633	0.31192	0.68186
1934	abhd17ab	1.01982	1.22702	0.31202	0.68186
1935	pomk	1.01948	2.0603	0.313754	0.68186
1936	nostrin	1.01933	2.47406	0.313999	0.68186
1937	zfyve27	1.01844	1.02001	0.312647	0.68186
1938	zgc:92140	1.01842	0.916308	0.312615	0.68186
1939	fbxo11a-1	1.01805	0.8484	0.312562	0.68186
1940	trpc4apb	1.01779	0.985897	0.312874	0.68186
1941	CR381599.2	1.01682	2.19837	0.314545	0.68186
1942	ankra2	1.01667	0.953603	0.313303	0.68186
1943	ENSDARG00000103284	1.01657	1.54113	0.314335	0.68186
1944	sub1a	1.01652	0.777636	0.312793	0.68186
1945	suz12a	1.01643	1.32207	0.314003	0.68186
1946	rimbp2-1	1.01589	2.14894	0.315516	0.68186
1947	palm2	1.01585	1.50233	0.314975	0.68186
1948	ptpn23a	1.01511	1.03368	0.314247	0.68186
1949	wdr60	1.01498	1.3478	0.314318	0.68186
1950	pim2	1.01475	2.10805	0.315791	0.68186
1951	pik3c3	1.01439	1.05523	0.314827	0.68186
1952	unc13ba	1.01431	1.56191	0.315364	0.68186
1953	zgc:163077	1.01404	1.57497	0.315543	0.68186
1954	ptpn2b	1.01374	1.18744	0.31517	0.68186
1955	soga3a-2	1.01352	1.77402	0.316445	0.68186
1956	sf3a1	1.01346	0.865137	0.314857	0.68186
1957	cryl1	1.01324	2.19694	0.316347	0.68186
1958	dnal1	1.01298	1.57044	0.316132	0.68186
1959	mrpl36	1.01207	0.843347	0.315616	0.68186
1960	chmp5b	1.01179	1.05359	0.3159	0.68186
1961	smyd1a	1.01142	2.03345	0.31703	0.68186
1962	ndufa4l	1.01128	0.836455	0.315653	0.68186
1963	mpnd	1.01126	0.992765	0.316105	0.68186
1964	dbf4b	1.0109	2.09286	0.318077	0.68186
1965	BX539307.1	1.01082	1.50361	0.317157	0.68186
1966	polr3e	1.01039	2.09374	0.317874	0.68186
1967	usp20	1.01017	1.19206	0.31688	0.68186
1968	dhx38	1.00996	0.936995	0.316837	0.68186
1969	tp53inp2	1.00959	0.832768	0.316593	0.68186
1970	BX640478.1	1.00905	1.14251	0.317178	0.68186
1971	CR925761.4	1.00874	2.02309	0.318851	0.68186
1972	zgc:55413	1.00803	3.21865	0.319782	0.68186
1973	pcsk1	1.00784	0.933285	0.317445	0.68186
1974	mical3a	1.00739	0.819451	0.318369	0.68186
1975	retreg1	1.00733	1.59584	0.318446	0.68186
1976	ebf2	1.0071	2.23082	0.319927	0.68186
1977	casd1	1.0071	1.06215	0.318169	0.68186
1978	prdm1c	1.007	2.03152	0.319159	0.68186
1979	CU571064.1	1.00689	2.12	0.31916	0.68186
1980	srsf10b	1.00688	1.51518	0.319077	0.68186
1981	si:dkey-5i16.5-1	1.00637	1.87884	0.32031	0.68186
1982	pdpk1a	1.00623	1.15869	0.318812	0.68186
1983	fastkd1	1.00577	1.55229	0.319625	0.68186
1984	arhgap12b	1.00553	1.00776	0.318756	0.68186
1985	pum3	1.00493	1.53455	0.320152	0.68186
1986	pcdh2g13	1.00344	1.10659	0.319774	0.68186
1987	or133-6	1.00265	2.01354	0.321201	0.68186
1988	si:ch73-138e16.8	1.00235	2.11572	0.321764	0.68186
1989	MAPK8IP1 (1 of many)	1.00162	0.860431	0.320382	0.68186
1990	si:dkey-57k2.7-1	1.00156	1.30486	0.320946	0.68186
1991	si:ch73-209l12.1	1.0008	1.57557	0.322502	0.68186
1992	ENSDARG00000104767	1.00036	0.865054	0.320621	0.68186
1993	ino80e	1.00029	1.06316	0.321187	0.68186
1994	oc90	1	27.2986	0.323806	0.68186
1995	Y_RNA	1	27.2597	0.323806	0.68186
1996	cyb5r3	1	25.1999	0.323806	0.68186
1997	si:ch211-226h8.11	1	24.6876	0.323806	0.68186
1998	cbln1	1	27.3186	0.323806	0.68186
[truncated: 22,569 more rows]

## Sheet: M1
	names	scores	logfoldchanges	pvals	pvals_adj
0	Zfhx3	20.2408	3.61664	7.90684e-55	2.53873e-50
1	Meis2	17.108	4.64401	6.16666e-39	4.94998e-35
2	Zfhx4	15.5177	3.44494	1.06122e-36	6.81471e-33
3	Mn1	14.3151	4.47822	1.92887e-31	1.0322e-27
4	Olfm2	11.9934	2.42353	7.57792e-27	2.43312e-23
5	Tubb2a	11.5656	0.734951	2.69515e-25	6.6566e-22
6	Dmrt3	11.4969	5.05951	8.23332e-22	1.39134e-18
7	Penk	11.4759	6.54741	4.3605e-20	5.83362e-17
8	Nefm	10.4204	3.2501	1.33337e-20	2.03867e-17
9	Nrp2	10.389	3.18702	1.71395e-20	2.50143e-17
10	Map1b	10.3305	0.618081	2.99483e-21	4.8079e-18
11	Tubb3	9.60188	0.654262	6.81225e-19	8.10103e-16
12	Nefl	9.2538	2.95273	2.09977e-17	2.0828e-14
13	Crabp1	9.21422	4.94397	1.47512e-16	1.2464e-13
14	Map6	9.09325	1.41729	2.17617e-17	2.0828e-14
15	Tuba1b	8.97396	0.979271	4.8246e-17	4.30301e-14
16	Stmn3	8.89793	0.616463	2.14248e-16	1.71977e-13
17	Pclo	8.73135	1.17818	4.59044e-16	3.59125e-13
18	Cdh13	8.71267	2.80608	1.10054e-15	8.03096e-13
19	Stmn2	8.65385	0.853541	4.69766e-16	3.59125e-13
20	Mapt	8.49659	0.577313	2.03925e-15	1.33625e-12
21	Disp2	8.48679	1.47987	1.4315e-15	9.57552e-13
22	Resp18	8.41523	2.45191	2.33566e-15	1.49987e-12
23	Onecut2	8.40943	3.63473	3.31865e-13	1.41055e-10
24	Snrpn	8.31653	0.719893	8.21646e-15	4.91319e-12
25	App	8.25272	1.13349	2.45507e-14	1.35909e-11
26	Pak3	8.23792	1.6346	8.26313e-15	4.91319e-12
27	Mast4	8.09065	2.18428	1.5742e-13	7.65824e-11
28	Hspa12a	7.98419	1.96098	5.23506e-14	2.80145e-11
29	Chrna4	7.98156	2.52136	2.11879e-13	1.00044e-10
30	Stx1a	7.9326	2.26298	9.92984e-14	5.22668e-11
31	Fxyd6	7.81573	1.26625	1.26684e-13	6.45646e-11
32	Tspan7	7.8152	1.31845	1.206e-13	6.24552e-11
33	Samd10	7.73644	1.3981	2.5854e-13	1.16918e-10
34	Dnajc6	7.73299	1.60422	2.20545e-13	1.02627e-10
35	Cxxc4	7.72227	1.62692	6.71145e-13	2.72774e-10
36	Ahi1	7.65767	1.11222	3.3388e-13	1.41055e-10
37	Gng3	7.57099	0.620197	7.66387e-13	3.07589e-10
38	2700069I18Rik	7.51502	3.26324	1.32712e-11	4.66125e-09
39	Gap43	7.51039	1.18552	1.03494e-12	4.10247e-10
40	A230006K03Rik	7.48483	3.93084	3.2943e-11	1.05773e-08
41	Nnat	7.46432	0.603266	2.60981e-12	1.00959e-09
42	Vsnl1	7.45072	2.39731	3.58989e-12	1.34266e-09
43	Ntm	7.39584	1.88919	3.17677e-12	1.21428e-09
44	Snca	7.32512	2.54606	4.92099e-12	1.79549e-09
45	Sh3bgrl3	7.28199	1.70316	3.59626e-12	1.34266e-09
46	Ablim1	7.26829	1.96827	1.3356e-11	4.66125e-09
47	Pakap	7.1986	2.63898	4.97436e-11	1.53574e-08
48	Olfm1	7.09685	1.91199	1.53971e-11	5.31582e-09
49	Dpp6	7.05908	1.56546	2.60238e-11	8.52625e-09
50	Mgst3	7.02184	2.04799	2.07544e-11	6.94149e-09
51	Csmd3	7.01527	1.61596	4.07732e-11	1.29619e-08
52	Sema3a	7.007	2.79829	1.53573e-10	4.10911e-08
53	Gm38042	6.97358	2.77933	1.35225e-10	3.6795e-08
54	Calm2	6.95642	0.402717	4.67918e-11	1.47293e-08
55	Vxn	6.9499	2.71141	8.44965e-11	2.46638e-08
56	Lrfn5	6.92349	2.07297	7.00456e-11	2.08243e-08
57	Serpini1	6.91203	1.8449	5.96437e-11	1.78976e-08
58	Chga	6.83325	1.66282	5.63974e-11	1.70831e-08
59	Scn9a	6.82144	2.43541	3.53265e-10	8.86144e-08
60	Arhgdig	6.8198	2.4495	1.19701e-10	3.32293e-08
61	Nptxr	6.81077	1.69108	9.54435e-11	2.76081e-08
62	Tmem130	6.77807	1.16516	8.20633e-11	2.41733e-08
63	Alg2	6.74714	0.598821	1.00718e-10	2.87784e-08
64	Wscd2	6.7455	2.02306	3.01808e-10	7.75236e-08
65	Tox2	6.7303	3.40106	8.2419e-10	1.85483e-07
66	Shroom2	6.7063	1.34193	1.20051e-10	3.32293e-08
67	Vat1	6.70381	1.54345	2.27144e-10	5.97798e-08
68	Zfp618	6.70336	1.67493	2.0132e-10	5.34213e-08
69	Tubb5	6.67706	0.401504	2.31319e-10	6.03837e-08
70	Serpine2	6.66199	2.80212	7.94366e-10	1.8089e-07
71	Atp5g1	6.64259	1.05264	3.91848e-10	9.75308e-08
72	Rtn1	6.62694	0.36502	4.51327e-10	1.1062e-07
73	Dscam	6.60479	1.89439	3.41123e-10	8.69268e-08
74	Calm1	6.59224	0.534755	2.93534e-10	7.60063e-08
75	Tuba1a	6.52772	0.340644	4.77945e-10	1.16257e-07
76	Npnt	6.51738	3.46366	2.59632e-09	5.11427e-07
77	Ywhag	6.51637	0.46126	6.42806e-10	1.49559e-07
78	Reln	6.5001	2.64637	2.12891e-09	4.24566e-07
79	BC052040	6.47413	2.52032	1.66516e-09	3.42725e-07
80	Pld3	6.47197	1.50319	4.4894e-10	1.1062e-07
81	Nap1l2	6.46134	1.77557	4.85254e-10	1.17147e-07
82	Acot7	6.43782	1.32772	5.55301e-10	1.33057e-07
83	Gpc1	6.43289	1.58933	7.13331e-10	1.63597e-07
84	Meis1	6.41769	2.081	1.10294e-09	2.36087e-07
85	Sccpdh	6.41628	1.34838	6.30341e-10	1.4773e-07
86	Gsr	6.41608	2.20552	1.20788e-09	2.55148e-07
87	6330403K07Rik	6.39169	0.782087	7.12762e-10	1.63597e-07
88	Nln	6.3903	1.70704	1.16933e-09	2.48642e-07
89	Them4	6.38101	2.06001	1.48485e-09	3.11605e-07
90	Nsf	6.36672	0.932909	8.26091e-10	1.85483e-07
91	Rims3	6.33947	2.14199	2.67976e-09	5.24645e-07
92	Chrna3	6.32249	1.95748	1.62575e-09	3.36772e-07
93	Tpgs2	6.27251	1.19755	1.61062e-09	3.35805e-07
94	Gm10748	6.2571	4.47512	1.28834e-08	2.15448e-06
95	Adap1	6.24468	1.96531	2.74456e-09	5.34075e-07
96	Ptpn5	6.23283	0.981738	1.74786e-09	3.57454e-07
97	Zfp503	6.20891	3.19776	1.18313e-08	1.99937e-06
98	Dgkb	6.1972	2.38306	7.4701e-09	1.31066e-06
99	Fabp3	6.18058	1.61827	3.38424e-09	6.46793e-07
100	Gas7	6.17512	2.27882	7.17906e-09	1.26651e-06
101	Nek1	6.16396	1.646	4.31139e-09	7.9103e-07
102	Syngr3	6.15232	1.78118	2.90685e-09	5.58882e-07
103	Rian	6.14279	1.084	4.4022e-09	8.03102e-07
104	Snap91	6.13143	0.98851	3.45383e-09	6.56187e-07
105	Lrrtm3	6.13093	2.35623	6.32726e-09	1.12241e-06
106	Kif13a	6.11764	2.53844	1.3257e-08	2.18285e-06
107	Crtac1	6.10732	2.27643	5.57628e-09	1.00024e-06
108	Peg13	6.09633	0.800693	3.74919e-09	7.08112e-07
109	Tppp3	6.07654	2.36335	9.00622e-09	1.55469e-06
110	Reep5	6.03109	0.887972	5.39631e-09	9.73398e-07
111	Hpcal1	6.03	2.24102	7.83873e-09	1.36046e-06
112	Ccdc136	5.99143	1.90692	1.30816e-08	2.16507e-06
113	Ddah1	5.96345	2.11899	1.58982e-08	2.52702e-06
114	Rap1gds1	5.95017	1.67739	1.36282e-08	2.21225e-06
115	Mtch1	5.93074	0.850614	9.15934e-09	1.57266e-06
116	Sncg	5.9238	3.22034	3.23531e-08	4.80922e-06
117	Tecr	5.92191	0.473943	1.12766e-08	1.91571e-06
118	Ntng1	5.91542	2.40468	3.31954e-08	4.88916e-06
119	Pja2	5.90771	0.911991	1.03655e-08	1.77029e-06
120	Cpe	5.8868	0.354807	1.36004e-08	2.21225e-06
121	Tmem179	5.8847	2.07706	1.58883e-08	2.52702e-06
122	Dab1	5.85362	2.43297	3.79129e-08	5.48337e-06
123	Nav2	5.85246	1.05659	1.7609e-08	2.758e-06
124	Mest	5.83736	1.4675	1.6078e-08	2.54302e-06
125	Slc8a1	5.80616	1.03141	2.18317e-08	3.38634e-06
126	Pde1b	5.78191	1.55448	2.40884e-08	3.68301e-06
127	Rnf227	5.75648	0.988766	2.31609e-08	3.57525e-06
128	Gm49674	5.7548	2.58846	6.42899e-08	8.60091e-06
129	Elavl4	5.75315	0.998284	2.38258e-08	3.66028e-06
130	Vdac3	5.74826	0.619628	2.64719e-08	3.97178e-06
131	Sv2a	5.74756	0.910216	2.48432e-08	3.76257e-06
132	Rac3	5.7399	1.00918	2.81461e-08	4.20333e-06
133	Epha4	5.73228	1.89049	3.81393e-08	5.49137e-06
134	Ptprn	5.71472	2.04526	6.12974e-08	8.26948e-06
135	Uchl1	5.71394	0.463512	3.75047e-08	5.44887e-06
136	Smim18	5.70466	1.905	3.51246e-08	5.14969e-06
137	9330162G02Rik	5.69522	1.18804	5.07794e-08	7.05812e-06
138	Tmsb10	5.68688	0.439658	5.85659e-08	7.96794e-06
139	Nap1l3	5.67816	1.57833	4.03453e-08	5.78306e-06
140	Mea1	5.67116	1.0949	3.62365e-08	5.28856e-06
141	Kndc1	5.66749	1.51783	6.21972e-08	8.35577e-06
142	Prkar1b	5.65417	0.953347	4.06971e-08	5.80757e-06
143	Ccdc184	5.64388	1.78752	5.68163e-08	7.86319e-06
144	Tmem14c	5.63785	1.64713	4.65394e-08	6.58212e-06
145	Eno2	5.63784	1.33524	4.74535e-08	6.62953e-06
146	Rangap1	5.62423	1.22549	4.67398e-08	6.58212e-06
147	Ptchd4	5.61072	2.44752	1.17106e-07	1.41888e-05
148	Pgm2l1	5.59276	1.19041	6.75211e-08	8.99571e-06
149	Lyrm4	5.57993	1.74944	7.79625e-08	1.02172e-05
150	Atp6v0b	5.5795	0.562963	5.85602e-08	7.96794e-06
151	Susd4	5.57003	1.74994	8.20874e-08	1.07141e-05
152	Tmem91	5.56872	2.07704	1.52463e-07	1.80638e-05
153	Gsg1l	5.56581	2.70245	1.60257e-07	1.88481e-05
154	AW551984	5.56558	2.2536	9.4406e-08	1.20285e-05
155	Slc9a3r2	5.5623	2.13217	1.10161e-07	1.35519e-05
156	Ablim3	5.56183	1.22886	6.82365e-08	9.05346e-06
157	Smim10l1	5.55662	1.22148	7.13747e-08	9.39221e-06
158	Gria2	5.54489	0.735771	1.00905e-07	1.26064e-05
159	Ndp	5.53843	4.32836	2.8625e-07	3.14758e-05
160	Rap1gap	5.49673	1.34537	1.24169e-07	1.49319e-05
161	Magee1	5.49321	0.927235	9.68785e-08	1.22948e-05
162	Ywhah	5.49273	0.702522	9.409e-08	1.20285e-05
163	Tubb2b	5.4873	0.364429	1.25701e-07	1.50597e-05
164	Rabac1	5.479	1.09031	9.84211e-08	1.23926e-05
165	Cplx1	5.47305	1.43452	1.04849e-07	1.29481e-05
166	Nap1l5	5.47233	1.43091	1.03515e-07	1.28694e-05
167	Nova1	5.46679	1.01599	1.03811e-07	1.28694e-05
168	Gprasp2	5.44376	0.879954	1.16674e-07	1.41888e-05
169	B630019K06Rik	5.4404	1.56753	1.56732e-07	1.85013e-05
170	Hap1	5.43618	1.69044	1.51199e-07	1.79804e-05
171	Armcx1	5.43606	1.62876	1.48554e-07	1.77315e-05
172	Fkbp1b	5.41031	2.40161	2.29424e-07	2.61217e-05
173	Hpca	5.40433	1.75736	1.77589e-07	2.08103e-05
174	Dpysl3	5.4004	0.375598	2.05189e-07	2.35293e-05
175	Gyg	5.39078	2.07432	2.34356e-07	2.65891e-05
176	Tmem178	5.38706	2.43411	2.95293e-07	3.22492e-05
177	Pde8b	5.36567	2.92658	5.11612e-07	5.16225e-05
178	Peg3	5.35416	1.14726	2.00887e-07	2.32018e-05
179	Jpt2	5.3541	1.71734	2.90269e-07	3.18088e-05
180	Camk1	5.3452	1.5219	2.43538e-07	2.75335e-05
181	Sv2b	5.33862	2.84828	5.22291e-07	5.24054e-05
182	Guk1	5.33731	1.34209	2.03087e-07	2.33717e-05
183	AI854703	5.33148	2.10631	3.55944e-07	3.8223e-05
184	Chst8	5.31762	3.375	6.92816e-07	6.62052e-05
185	Ppm1h	5.31503	1.20143	2.55862e-07	2.84264e-05
186	Zbed3	5.31293	2.02552	3.72822e-07	3.96376e-05
187	Grip2	5.31058	2.15953	5.12881e-07	5.16225e-05
188	Prmt2	5.3049	1.05966	2.47344e-07	2.78657e-05
189	C1qtnf4	5.29631	0.818027	2.50407e-07	2.80142e-05
190	Rtn4	5.29467	0.830125	2.67118e-07	2.95746e-05
191	Nrcam	5.2887	0.876019	2.71039e-07	2.99056e-05
192	Larp6	5.28396	2.06734	4.5815e-07	4.70252e-05
193	Gnal	5.27492	1.29683	3.45378e-07	3.7338e-05
194	Scn2a	5.26458	0.929282	3.19211e-07	3.47431e-05
195	Grin2d	5.2599	1.86353	5.8733e-07	5.73192e-05
196	Scrn1	5.24756	1.50796	3.78706e-07	4.01026e-05
197	Vstm2l	5.24639	1.57568	5.39179e-07	5.3432e-05
198	1110008P14Rik	5.23983	1.31573	3.6916e-07	3.93787e-05
199	Cbarp	5.23184	0.719188	3.91045e-07	4.11662e-05
200	Rapgef4	5.22009	1.69411	5.48667e-07	5.40387e-05
201	Mapk9	5.21802	1.17711	4.11289e-07	4.30152e-05
202	Deaf1	5.21547	0.903303	3.79694e-07	4.01026e-05
203	Adcy2	5.21373	2.43752	7.57858e-07	7.115e-05
204	Ckmt1	5.19604	1.82269	5.10494e-07	5.16225e-05
205	Tmem50a	5.19239	1.32797	4.17696e-07	4.35434e-05
206	Gm44559	5.18882	2.08158	7.43214e-07	6.99798e-05
207	Fbxo7	5.18406	1.14168	4.61968e-07	4.72384e-05
208	Smim10l2a	5.18095	2.03031	7.00452e-07	6.65388e-05
209	Svbp	5.17011	0.958042	4.58418e-07	4.70252e-05
210	Cnp	5.16892	2.16065	8.08716e-07	7.5047e-05
211	Rcan2	5.16278	1.38895	5.01648e-07	5.11331e-05
212	Ptpro	5.16189	1.4124	6.00295e-07	5.83475e-05
213	Cib2	5.1549	1.56838	5.52189e-07	5.42192e-05
214	Map1lc3a	5.15065	0.580624	5.08761e-07	5.16225e-05
215	Mapk3	5.11859	1.61445	7.40386e-07	6.99186e-05
216	Zcchc12	5.09923	1.64075	6.97885e-07	6.64917e-05
217	Abcb9	5.09717	1.92625	1.15595e-06	0.000103385
218	Pbx1	5.08957	1.19376	9.15755e-07	8.42494e-05
219	Crnde	5.08085	3.22276	1.65038e-06	0.000140064
220	Gm37899	5.07706	1.35186	9.96251e-07	9.0874e-05
221	Ppp2r2c	5.07138	1.51285	8.83061e-07	8.14751e-05
222	Nt5dc3	5.06984	1.53506	1.03702e-06	9.37935e-05
223	Syt3	5.06488	1.6474	9.23246e-07	8.46959e-05
224	Tmem38a	5.06451	2.13327	1.23352e-06	0.000109408
225	Hmgcll1	5.04931	1.70621	1.19982e-06	0.000106714
226	Vstm2a	5.04449	2.18142	1.46205e-06	0.000127564
227	Gm37121	5.03544	2.7766	1.90824e-06	0.00015873
228	Gpr153	5.0274	2.03751	1.47226e-06	0.000128106
229	Pkia	5.02442	0.699631	9.26708e-07	8.47713e-05
230	Galnt18	5.0166	2.94256	2.03045e-06	0.000167164
231	B830012L14Rik	5.0162	1.38415	1.3616e-06	0.000119776
232	Syp	5.00754	0.734976	1.00218e-06	9.1156e-05
233	Kcns3	5.0038	4.28343	2.79004e-06	0.000215363
234	Casp9	4.99915	1.85067	1.61984e-06	0.000137957
235	Aplp2	4.99734	0.787978	1.04366e-06	9.41286e-05
236	Scn2b	4.98952	2.1344	1.96349e-06	0.000162066
237	Tpi1	4.98603	1.36223	1.17706e-06	0.000104981
238	Pigk	4.98409	1.37076	1.48853e-06	0.000129172
239	Fam155a	4.98359	1.20374	1.33571e-06	0.000117821
240	Cacnb2	4.97501	1.86817	2.12801e-06	0.000171243
241	Higd1a	4.97499	1.4443	1.58788e-06	0.000135873
242	Tmod2	4.9679	0.808793	1.3127e-06	0.00011611
243	Arl2	4.96557	1.02166	1.36791e-06	0.000120002
244	Tmem25	4.96168	1.97031	1.77558e-06	0.000149242
245	Lrrtm4	4.95762	1.7433	2.12547e-06	0.000171243
246	Tln2	4.95599	1.42895	1.85355e-06	0.000155388
247	Tgfb2	4.94914	2.39033	2.50932e-06	0.000196991
248	Spryd3	4.94264	1.39877	1.52938e-06	0.000132003
249	Fam131c	4.94144	1.89115	2.04349e-06	0.000167232
250	Irx3	4.93911	3.12638	3.14404e-06	0.00023865
251	Pianp	4.9322	1.09216	1.51778e-06	0.000131356
252	Mgat3	4.93175	1.49678	1.65331e-06	0.000140064
253	Cyp26b1	4.9276	5.22243	3.95517e-06	0.000289762
254	Rala	4.91771	0.689403	1.55673e-06	0.000133646
255	Creb3	4.9168	1.67426	1.89051e-06	0.000158074
256	Tmem151a	4.91515	1.95605	2.42928e-06	0.000192116
257	Ufsp1	4.91319	2.39518	2.65422e-06	0.000206348
258	Flot1	4.91034	1.70473	2.09296e-06	0.000169699
259	Snx16	4.90923	1.59372	2.06149e-06	0.000167996
260	Calm3	4.89456	0.433419	2.0839e-06	0.000169392
261	Taok3	4.89404	0.930799	1.95134e-06	0.000161478
262	Gm44229	4.89069	2.26431	3.28552e-06	0.000248215
263	Tubb4b	4.8868	0.865548	1.90228e-06	0.000158645
264	Gm15663	4.87816	2.34462	3.33451e-06	0.000250151
265	Lypd6b	4.87311	2.72492	3.57698e-06	0.000266473
266	Gnai1	4.8681	1.41459	2.11848e-06	0.000171243
267	Farp1	4.86192	1.37948	2.37948e-06	0.000188643
268	Asah1	4.84568	1.6535	2.79031e-06	0.000215363
269	Gm20371	4.84134	2.41779	4.18191e-06	0.000303784
270	Chst2	4.84092	1.69245	3.11916e-06	0.000237322
271	Il1rapl2	4.83173	3.6503	5.06941e-06	0.000356168
272	Onecut1	4.83168	6.04004	5.95095e-06	0.000406538
273	Cask	4.82443	0.787734	2.57363e-06	0.000201547
274	Rab6b	4.81416	0.699305	2.47839e-06	0.000195407
275	Pxdn	4.81053	1.24102	3.08617e-06	0.00023537
276	Rab6a	4.80445	0.685779	2.58314e-06	0.000201799
277	Tmsb4x	4.80404	0.374856	3.30777e-06	0.000249175
278	Bcap31	4.80285	1.64626	2.84252e-06	0.000218344
279	Pqbp1	4.79726	0.967282	2.69022e-06	0.000208641
280	Cgref1	4.78083	2.16524	4.47543e-06	0.000321919
281	Bid	4.77579	1.70668	3.71369e-06	0.000274769
282	Irx5	4.75905	3.37969	6.88009e-06	0.000459264
283	Nubp1	4.75861	1.43248	4.0416e-06	0.000294926
284	Selenom	4.75836	1.86095	4.69011e-06	0.000332429
285	Ppp1r13b	4.75184	1.33182	3.9411e-06	0.000289762
286	Vti1b	4.74884	0.848883	3.31375e-06	0.000249175
287	Habp4	4.74687	1.4477	4.2308e-06	0.000306642
288	Pcp4	4.74058	2.63927	6.35354e-06	0.000431289
289	Pde6d	4.74058	1.26926	3.71403e-06	0.000274769
290	Mdh1	4.73943	0.6476	3.46143e-06	0.000259057
291	Ablim2	4.73076	1.9341	5.92755e-06	0.000405803
292	Camk2b	4.72662	0.99691	3.9618e-06	0.000289762
293	Opcml	4.72636	1.56208	5.18792e-06	0.000362906
294	Tafa1	4.72526	2.20162	6.42049e-06	0.000433998
295	Ncoa3	4.71448	1.04629	4.50018e-06	0.000321919
296	Ppfia4	4.71139	1.60386	5.30749e-06	0.00036966
297	Prelid1	4.71071	0.737005	3.95497e-06	0.000289762
298	Dmrt1	4.70577	4.7538	9.46661e-06	0.000599514
299	Lrig2	4.69668	0.937092	4.59817e-06	0.000326633
300	Golga7b	4.69505	1.27417	4.98514e-06	0.000351787
301	2700033N17Rik	4.6911	2.95696	8.56121e-06	0.000553822
302	Stard3nl	4.68453	0.942454	4.53451e-06	0.000322825
303	Trpc5	4.6623	2.17874	8.38478e-06	0.000546082
304	Cox7b	4.66042	0.533973	5.37221e-06	0.000371748
305	Dtd1	4.65361	1.27305	5.56949e-06	0.000383919
306	Syngr1	4.64798	1.24582	5.90567e-06	0.000405169
307	Cldnd1	4.64568	1.51124	6.18798e-06	0.000421834
308	Cbln4	4.64556	2.54905	9.03393e-06	0.000577811
309	Pou3f1	4.64317	3.21889	1.10427e-05	0.000686215
310	Aacs	4.64278	1.48358	6.30786e-06	0.000429095
311	Mecom	4.64225	4.84362	1.23464e-05	0.000753646
312	Aldh9a1	4.64114	1.98516	8.23655e-06	0.000538613
313	Grm4	4.63687	1.77617	8.0829e-06	0.000529644
314	Tpm1	4.62171	1.09585	6.71916e-06	0.000452282
315	Mrpl12	4.62143	1.31078	6.37689e-06	0.00043196
316	Cdo1	4.61848	1.5563	6.76043e-06	0.000454109
317	Rtn3	4.61826	0.336304	6.79384e-06	0.0004554
318	Lifr	4.61199	1.8191	9.62824e-06	0.00060855
319	Asns	4.61	1.50633	7.32284e-06	0.000486794
320	Txndc5	4.60104	1.67219	8.31305e-06	0.000542511
321	Megf11	4.59238	1.58792	1.18797e-05	0.000730717
322	Endod1	4.59175	1.73009	9.23199e-06	0.000589306
323	Nlgn1	4.58651	1.19331	8.74988e-06	0.000563378
324	Phf24	4.57041	1.42197	8.75562e-06	0.000563378
325	Trappc1	4.56953	1.22109	7.62664e-06	0.00050386
326	Dzip1	4.5674	0.882486	8.04395e-06	0.00052817
327	Rnf145	4.55848	0.978723	8.49299e-06	0.000550895
328	Rnf208	4.54694	1.02008	8.57262e-06	0.000553822
329	Tspan2	4.53014	1.88289	1.31774e-05	0.000799813
330	Gprasp1	4.52795	0.489017	8.98843e-06	0.000576049
331	Tusc2	4.5279	1.42806	9.77166e-06	0.000616402
332	Reep1	4.51939	0.485896	9.40748e-06	0.000598129
333	Fasn	4.51136	0.723408	1.00993e-05	0.000633849
334	Ccdc28b	4.50862	1.02251	1.02971e-05	0.000643231
335	Dcc	4.50675	1.20646	1.11002e-05	0.000688039
336	Myh10	4.50644	0.859732	1.05804e-05	0.000659645
337	Prkaca	4.49937	1.0471	1.10494e-05	0.000686215
338	Atp8a1	4.49351	1.00836	1.2341e-05	0.000753646
339	Prdx1	4.47934	1.1704	1.28677e-05	0.000783979
340	Lingo1	4.47902	1.21876	1.30492e-05	0.000793528
341	Sptbn1	4.46711	0.488604	1.22159e-05	0.000748525
342	Arpc5	4.46056	0.848176	1.21635e-05	0.000746743
343	Irx1	4.458	1.83379	1.80163e-05	0.00106532
344	Chsy3	4.45656	2.13914	2.00982e-05	0.0011733
345	Tcerg1l	4.44896	1.77889	1.67708e-05	0.000997181
346	Tekt5	4.43883	2.13939	1.82531e-05	0.00107734
347	Ciapin1	4.43287	0.666735	1.37227e-05	0.000831335
348	Isyna1	4.41993	1.37086	1.59964e-05	0.00095823
349	Cdh23	4.4102	3.16899	2.77636e-05	0.00152382
350	Msra	4.40723	1.6053	1.92221e-05	0.00113037
351	Dusp22	4.40314	1.95837	2.22868e-05	0.00128012
352	Gabbr1	4.3976	0.542645	1.61249e-05	0.000964131
353	Cds2	4.39649	0.916225	1.66224e-05	0.000990189
354	Scarb1	4.39596	1.64514	2.18813e-05	0.00126133
355	Gm44241	4.39557	2.86965	2.83327e-05	0.00154976
356	Akap12	4.39443	1.38405	1.94536e-05	0.00114189
357	Cyb561	4.39425	1.69494	2.02195e-05	0.00117823
358	Mthfd2	4.38662	1.91991	2.36875e-05	0.00133901
359	Napb	4.38646	1.08484	1.83693e-05	0.00108221
360	Ano10	4.3834	1.59095	2.16945e-05	0.00125282
361	Gm44644	4.38124	1.91735	2.52797e-05	0.00141206
362	Id2	4.37344	2.17297	2.33539e-05	0.00132951
363	Pbx2	4.37121	1.39256	2.30391e-05	0.00131626
364	Gm44228	4.36443	2.23754	2.83831e-05	0.00154987
365	Cd81	4.35695	1.01321	1.96571e-05	0.00114964
366	Rrp12	4.34912	1.82751	2.62153e-05	0.00145596
367	Zmat4	4.34791	1.86791	2.74148e-05	0.00151286
368	Dnajc15	4.34527	1.19551	2.3587e-05	0.00133568
369	6330411D24Rik	4.34318	3.4153	3.57379e-05	0.00186885
370	Eps8	4.33191	2.61294	3.51285e-05	0.00184298
371	Gfra2	4.32988	1.69053	2.49046e-05	0.00139552
372	Ptp4a3	4.32724	1.16993	2.52876e-05	0.00141206
373	Spcs1	4.32347	0.725926	2.15926e-05	0.00124918
374	Atp1a3	4.31471	0.414256	2.4284e-05	0.00136792
375	Sybu	4.31309	1.50609	2.78406e-05	0.00152544
376	Uqcc2	4.31274	1.04314	2.35741e-05	0.00133568
377	Flywch2	4.31065	1.15497	2.46784e-05	0.00138527
378	Cend1	4.30896	1.1806	2.38349e-05	0.00134497
379	Tmem126b	4.30844	1.5493	2.86726e-05	0.00156302
380	Lrp12	4.3056	1.22801	2.74768e-05	0.00151325
381	Syt16	4.30435	1.19211	2.60084e-05	0.00144979
382	Gm44242	4.3023	2.07176	3.46726e-05	0.00182802
383	Dtx4	4.29906	1.33544	2.76546e-05	0.00152044
384	Cdk14	4.28887	1.24007	3.25911e-05	0.00174406
385	Gjd2	4.27976	1.85621	3.48901e-05	0.00183347
386	Cdk5r2	4.27539	1.27177	3.372e-05	0.00179549
387	Stxbp1	4.27333	0.441694	2.67791e-05	0.00148245
388	Ppp1cb	4.26588	0.691599	3.00734e-05	0.00163108
389	Tmem50b	4.25734	1.34265	3.17721e-05	0.00170307
390	Slc25a4	4.2567	0.376851	3.28914e-05	0.0017572
391	Epha5	4.25355	1.42448	3.63833e-05	0.00189335
392	Leprot	4.251	1.58297	3.43369e-05	0.0018133
393	Eif1a	4.24966	1.30345	3.41971e-05	0.0018133
394	Fgf9	4.24484	2.09189	4.39531e-05	0.00223298
395	Ndufs6	4.24304	0.779126	3.11102e-05	0.00167318
396	Map1a	4.24134	1.37173	3.97236e-05	0.00204399
397	Fam131a	4.23974	1.57887	3.77006e-05	0.00195241
398	G630016G05Rik	4.23893	2.59124	4.86528e-05	0.00242743
399	Cntnap5a	4.23813	1.37533	3.83224e-05	0.00197823
400	Bex1	4.23678	0.689076	3.11089e-05	0.00167318
401	Fhl2	4.23403	1.96039	4.1472e-05	0.00212035
402	Sec11c	4.23384	1.06773	3.5937e-05	0.0018762
403	Zfp580	4.22755	1.15176	3.48725e-05	0.00183347
404	Tkt	4.22701	0.743543	3.30074e-05	0.00176047
405	Tmem246	4.22661	1.30905	3.54459e-05	0.0018566
406	Psme2	4.22404	1.08703	3.61664e-05	0.00188512
407	Ly6h	4.2208	0.434127	3.413e-05	0.0018133
408	Zwint	4.21851	0.442101	3.43293e-05	0.0018133
409	Raly	4.2113	1.25093	3.75169e-05	0.00194918
410	Mal2	4.20438	2.78212	5.56504e-05	0.00271967
411	Plk2	4.20025	1.44088	4.10703e-05	0.00210653
412	Gabrb1	4.19947	1.53654	4.69083e-05	0.00236071
413	B3galnt1	4.19908	1.50972	4.13749e-05	0.00211876
414	Gm44643	4.18807	2.21204	5.43368e-05	0.00266766
415	Acyp2	4.1843	1.86467	5.27935e-05	0.00259984
416	Dnajc21	4.18415	1.65178	5.14727e-05	0.00254651
417	Atp1a1	4.18366	1.20819	4.31759e-05	0.00220046
418	Vdac1	4.18197	0.503113	3.91622e-05	0.00201833
419	Slc36a4	4.1776	1.40158	4.8101e-05	0.00240565
420	Mfn2	4.17587	0.938815	4.15854e-05	0.00212277
421	Kif5a	4.17513	0.649918	4.01658e-05	0.00206343
422	Gm5802	4.16879	1.0326	4.74723e-05	0.00237791
[truncated: 31,685 more rows]

## Sheet: M2
	names	scores	logfoldchanges	pvals	pvals_adj
[truncated: 32,108 more rows]

[truncated: 4 more sheets: M3, M4, M5, M6]
