# Supplementary material for: Single Cell Transcriptomic Analysis of Spinal Dmrt3 Neurons in Zebrafish and Mouse Identifies Distinct Subtypes and Reveal Novel Subpopulations Within the dI6 Domain
Source: Front Cell Neurosci. 2021 Dec 23;15:781197. doi: 10.3389/fncel.2021.781197 (PMC8733252; doi:10.3389/fncel.2021.781197)
Supplement: Supplementary Table 2 — Relates to Figure 4. Raw data for the immunohistochemical quantification. [file Table_2.XLSX]

## Sheet: Zebrafish
	dmrt3:gal4;UAS:GFP 3dpf Immunohistochemistry
		dmrt3a-GFP	wt1a	calb2b	dmrt3a-GFP+wt1a	dmrt3a-GFP+calb2b	wt1a+calb2b (not dmrt3a-GFP)
	Fish 1	222	68	89	18	35	1
	Fish 2	192	60	55	12	13	1
	Fish 3	256	65	92	19	29	1
	Fish 4	254	60	74	20	30	1
	Fish 5	260	63	73	19	26	1
	tot	1184	316	383	88	133	5

## Sheet: Mouse
	Dmrt3Cre:tdTomato
		Dmrt3-Tom	Wt1	Esrrb	Dmrt3-Tom + WT1	Dmrt3-Tom + ESRRB	WT1 + ESRRB (not Dmrt3-Tom)
	Mouse 1 section 1	82	12	38	13	10	0
	Mouse 1 section 2	57	33	10	38	21	0
	Mouse 1 section 3	53	40	18	19	11	0
	Mouse 2 section 1	76	22	24	10	12	0
	Mouse 2 section 2	76	46	22	44	22	1
	Mouse 2 section 3	72	8	33	18	12	0
	Mouse 3 section 1	72	36	29	27	11	0
	Mouse 3 section 2	70	43	43	33	12	0
	Mouse 3 section 3	66	18	33	27	11	0
	Mouse 4 section 1	88	28	21	39	20	1
	Mouse 4 section 2	64	29	41	27	17	0
	Mouse 4 section 3	71	11	57	20	13	0
	Mouse 4 section 4	58	37	26	30	12	1
	Total	905	363	395	345	184	3
